# Supplementary material for: 10-[2-(Dimethyl­amino)eth­yl]-9-(4-methoxy­phen­yl)-3,3,6,6-tetra­methyl-3,4,6,7,9,10-hexa­hydro­acridine-1,8(2H,5H)-dione
Source: Acta Crystallogr Sect E Struct Rep Online. 2009 Jan 10;65(Pt 2):o271. doi: 10.1107/S1600536808043882 (PMC2968240; doi:10.1107/S1600536808043882)
Supplement: Supplementary file 1 [file e-65-0o271-sup1.cif]

##############################################################################
###                                                                        ###
###        Electronic paper (Acta Crystallographica Section E)             ###
###                                                                        ###
##############################################################################
#                                                                            #
# This CIF contains the data in a paper accepted for publication in Acta     #
# Crystallographica Section E. It conforms to the requirements of Notes      #
# for Authors for Section E, and has been peer reviewed under the auspices   #
# of the IUCr Commission on Journals.                                        #
#                                                                            #
# Full details of the Crystallographic Information File format               #
# are given in the paper "The Crystallographic Information File (CIF):       #
# a New Standard Archive File for Crystallography" by S. R. Hall, F. H.      #
# Allen and I. D. Brown [Acta Cryst. (1991), A47, 655-685].                  #
#                                                                            #
# The current version of the core CIF dictionary is obtainable from          #
# ftp://ftp.iucr.org/pub/cif_core.dic. The current version number is 2.4.    #
#                                                                            #
# Software is freely available for graphical display of the structure(s) in  #
# this CIF.  For information consult the CIF home page http://www.iucr.org/  #
# cif/home.html                                                              #
#                                                                            #
# This file may be used for bona fide research purposes within the           #
# scientific community so long as proper attribution is given to the journal # 
# article from which it was obtained.                                        #
#                                                                            #
##############################################################################
                                             
data_I
_audit_creation_method     SHELXL97
_chemical_name_systematic
;
10-[2-(Dimethylamino)ethyl]-9-(4-methoxyphenyl)-3,3,6,6-tetramethyl-
3,4,6,7,9,10-hexahydroacridine-1,8(2<i>H</i>,5<i>H</i>)-dione
;
_chemical_name_common     ?
_chemical_formula_moiety     'C28 H38 N2 O3'
_chemical_formula_sum     'C28 H38 N2 O3'
_chemical_formula_iupac     'C28 H38 N2 O3'
_chemical_formula_weight     450.60
_chemical_melting_point     ?
_symmetry_cell_setting     monoclinic
_symmetry_space_group_name_H-M     'P 21/n'
_symmetry_space_group_name_HALL     '-P 2yn'
loop_
    _symmetry_equiv_pos_as_xyz
    'x, y, z'
    '-x+1/2, y+1/2, -z+1/2'
    '-x, -y, -z'
    'x-1/2, -y-1/2, z-1/2'
_cell_length_a     10.3030(13)
_cell_length_b     19.299(3)
_cell_length_c     13.3961(18)
_cell_angle_alpha     90
_cell_angle_beta     103.336(4)
_cell_angle_gamma     90
_cell_volume     2591.8(6)
_cell_formula_units_Z     4
_cell_measurement_reflns_used     2202
_cell_measurement_theta_min     1.9
_cell_measurement_theta_max     27.5
_cell_measurement_temperature     295(2)
_exptl_crystal_description     slab
_exptl_crystal_colour     'light yellow'
_exptl_crystal_size_max     0.56
_exptl_crystal_size_mid     0.16
_exptl_crystal_size_min     0.10
_exptl_crystal_density_diffrn     1.155
_exptl_crystal_density_meas     ?
_exptl_crystal_density_method     'not measured'
_exptl_crystal_F_000     976
_exptl_absorpt_coefficient_mu     0.074
_exptl_absorpt_correction_type     multi-scan
_exptl_absorpt_process_details     '(SADABS; Sheldrick, 2004)'
_exptl_absorpt_correction_T_min     0.95
_exptl_absorpt_correction_T_max     0.99
_exptl_special_details
;
;
_diffrn_ambient_temperature     295(2)
_diffrn_radiation_type     MoK\a
_diffrn_radiation_wavelength     0.71073
_diffrn_radiation_source     'fine-focus sealed tube'
_diffrn_radiation_monochromator     graphite
_diffrn_measurement_device_type     'Bruker KappaAPEXII CCD'
_diffrn_measurement_method     '\w and \f'
_diffrn_detector_area_resol_mean     ?
_diffrn_reflns_number     17538
_diffrn_reflns_av_R_equivalents     0.041
_diffrn_reflns_av_sigmaI/netI     0.052
_diffrn_reflns_theta_min     1.9
_diffrn_reflns_theta_max     27.6
_diffrn_reflns_theta_full     27.6
_diffrn_measured_fraction_theta_max     0.992
_diffrn_measured_fraction_theta_full     0.992
_diffrn_reflns_limit_h_min     -9
_diffrn_reflns_limit_h_max     13
_diffrn_reflns_limit_k_min     -23
_diffrn_reflns_limit_k_max     25
_diffrn_reflns_limit_l_min     -17
_diffrn_reflns_limit_l_max     17
_diffrn_standards_number     ?
_diffrn_standards_interval_count     ?
_diffrn_standards_interval_time     ?
_diffrn_standards_decay_%     0
_refine_special_details
;
Refinement of <i>F</i>^2^ against ALL reflections. The weighted <i>R</i>-factor
<i>wR</i> and goodness of fit <i>S</i> are based on <i>F</i>^2^, conventional
<i>R</i>-factors <i>R</i> are based on <i>F</i>, with <i>F</i> set to zero for
negative <i>F</i>^2^. The threshold expression of <i>F</i>^2^ >
\s(<i>F</i>^2^) is used only for calculating <i>R</i>-factors(gt) <i>etc</i>.
and is not relevant to the choice of reflections for refinement.
<i>R</i>-factors based on <i>F</i>^2^ are statistically about twice as large
as those based on <i>F</i>, and <i>R</i>- factors based on ALL data will be
even larger.
;
_reflns_number_total     5944
_reflns_number_gt     3567
_reflns_threshold_expression     I>2\s(I)
_refine_ls_structure_factor_coef     Fsqd
_refine_ls_matrix_type     full
_refine_ls_R_factor_all     0.112
_refine_ls_R_factor_gt     0.064
_refine_ls_wR_factor_gt     0.141
_refine_ls_wR_factor_ref     0.162
_refine_ls_goodness_of_fit_ref     1.01
_refine_ls_restrained_S_all     1.01
_refine_ls_number_reflns     5944
_refine_ls_number_parameters     298
_refine_ls_number_restraints     0
_refine_ls_hydrogen_treatment     constr
_refine_ls_weighting_scheme     calc
_refine_ls_weighting_details
         'calc w=1/[\s^2^(Fo^2^)+(0.0679P)^2^+0.3097P] where P=(Fo^2^+2Fc^2^)/3'
_atom_sites_solution_hydrogens     geom
_atom_sites_solution_primary     direct
_atom_sites_solution_secondary     difmap
_refine_ls_shift/su_max     ?
_refine_ls_shift/su_max_lt     0.001
_refine_ls_shift/su_mean     0.000
_refine_diff_density_max     0.23
_refine_diff_density_min     -0.16
_refine_ls_extinction_method     none
_refine_ls_extinction_coef     ?
loop_
    _atom_type_symbol
    _atom_type_description
    _atom_type_scat_dispersion_real
    _atom_type_scat_dispersion_imag
    _atom_type_scat_source
    'C' 'C' 0.0033 0.0016
                         'International Tables Vol C Tables 4.2.6.8 and 6.1.1.4'
    'H' 'H' 0.0000 0.0000
                         'International Tables Vol C Tables 4.2.6.8 and 6.1.1.4'
    'N' 'N' 0.0061 0.0033
                         'International Tables Vol C Tables 4.2.6.8 and 6.1.1.4'
    'O' 'O' 0.0106 0.0060
                         'International Tables Vol C Tables 4.2.6.8 and 6.1.1.4'
_computing_data_collection     'APEX2 (Bruker, 2004)'
_computing_cell_refinement     'APEX2 and SAINT (Bruker, 2004)'
_computing_data_reduction     'SAINT and XPREP (Bruker, 2004)'
_computing_structure_solution     'SHELXS97 (Sheldrick, 2008)'
_computing_structure_refinement     'SHELXL97 (Sheldrick, 2008)'
_computing_molecular_graphics
                              'ORTEP-3 (Farrugia, 1997) and PLATON (Spek, 2003)'
_computing_publication_material     'SHELXL97 (Sheldrick, 2008)'
loop_
    _atom_site_type_symbol
    _atom_site_label
    _atom_site_fract_x
    _atom_site_fract_y
    _atom_site_fract_z
    _atom_site_U_iso_or_equiv
    _atom_site_adp_type
    _atom_site_calc_flag
    _atom_site_refinement_flags
    _atom_site_occupancy
    _atom_site_disorder_assembly
    _atom_site_disorder_group
    O O1 0.88988(15) 0.24189(8) 0.17052(12) 0.0631(5) Uani d . 1 . .
    O O2 0.50984(16) 0.38481(8) 0.19363(11) 0.0601(4) Uani d . 1 . .
    O O3 0.32638(16) 0.06075(9) 0.00092(12) 0.0715(5) Uani d . 1 . .
    N N1 0.69322(16) 0.22382(8) 0.45422(12) 0.0417(4) Uani d . 1 . .
    N N2 0.5859(2) 0.10112(10) 0.63649(14) 0.0637(5) Uani d . 1 . .
    C C1 0.78666(19) 0.20226(10) 0.39984(15) 0.0410(5) Uani d . 1 . .
    C C2 0.8942(2) 0.15337(11) 0.45263(16) 0.0528(6) Uani d . 1 . .
    H H2A 0.8534 0.1155 0.4819 0.063 Uiso calc R 1 . .
    H H2B 0.9530 0.1777 0.5087 0.063 Uiso calc R 1 . .
    C C3 0.9777(2) 0.12330(13) 0.38223(18) 0.0655(7) Uani d . 1 . .
    C C4 1.0128(2) 0.18105(14) 0.31611(18) 0.0680(7) Uani d . 1 . .
    H H4A 1.0704 0.2141 0.3597 0.082 Uiso calc R 1 . .
    H H4B 1.0621 0.1617 0.2691 0.082 Uiso calc R 1 . .
    C C5 0.8921(2) 0.21803(11) 0.25587(17) 0.0486(5) Uani d . 1 . .
    C C6 0.78033(19) 0.22640(10) 0.30388(14) 0.0404(5) Uani d . 1 . .
    C C7 1.1063(3) 0.0932(2) 0.4501(2) 0.1156(13) Uani d . 1 . .
    H H7A 1.1604 0.0739 0.4075 0.173 Uiso calc R 1 . .
    H H7B 1.0840 0.0576 0.4933 0.173 Uiso calc R 1 . .
    H H7C 1.1549 0.1294 0.4920 0.173 Uiso calc R 1 . .
    C C8 0.8996(3) 0.06640(14) 0.3143(2) 0.0950(10) Uani d . 1 . .
    H H8A 0.9527 0.0481 0.2702 0.143 Uiso calc R 1 . .
    H H8B 0.8186 0.0854 0.2734 0.143 Uiso calc R 1 . .
    H H8C 0.8786 0.0299 0.3567 0.143 Uiso calc R 1 . .
    C C9 0.65777(19) 0.26291(9) 0.24426(14) 0.0394(5) Uani d . 1 . .
    H H9 0.6859 0.2967 0.1988 0.047 Uiso calc R 1 . .
    C C10 0.59692(19) 0.30198(10) 0.31887(14) 0.0384(4) Uani d . 1 . .
    C C11 0.5246(2) 0.36554(10) 0.28247(15) 0.0436(5) Uani d . 1 . .
    C C12 0.4725(2) 0.40739(11) 0.35877(16) 0.0549(6) Uani d . 1 . .
    H H12A 0.3988 0.4358 0.3227 0.066 Uiso calc R 1 . .
    H H12B 0.5422 0.4382 0.3946 0.066 Uiso calc R 1 . .
    C C13 0.4252(2) 0.36234(11) 0.43689(16) 0.0506(5) Uani d . 1 . .
    C C14 0.5418(2) 0.31647(10) 0.48961(15) 0.0470(5) Uani d . 1 . .
    H H14A 0.6068 0.3449 0.5359 0.056 Uiso calc R 1 . .
    H H14B 0.5093 0.2820 0.5306 0.056 Uiso calc R 1 . .
    C C15 0.61041(19) 0.27989(9) 0.41677(14) 0.0389(4) Uani d . 1 . .
    C C16 0.3845(3) 0.40841(12) 0.51759(19) 0.0737(8) Uani d . 1 . .
    H H16A 0.3542 0.3799 0.5664 0.111 Uiso calc R 1 . .
    H H16B 0.3140 0.4389 0.4847 0.111 Uiso calc R 1 . .
    H H16C 0.4599 0.4353 0.5524 0.111 Uiso calc R 1 . .
    C C17 0.3062(2) 0.31810(13) 0.3845(2) 0.0692(7) Uani d . 1 . .
    H H17A 0.3313 0.2889 0.3341 0.104 Uiso calc R 1 . .
    H H17B 0.2340 0.3477 0.3516 0.104 Uiso calc R 1 . .
    H H17C 0.2783 0.2899 0.4347 0.104 Uiso calc R 1 . .
    C C18 0.6893(2) 0.19211(11) 0.55353(15) 0.0484(5) Uani d . 1 . .
    H H18A 0.6770 0.2280 0.6011 0.058 Uiso calc R 1 . .
    H H18B 0.7737 0.1693 0.5818 0.058 Uiso calc R 1 . .
    C C19 0.5771(2) 0.13980(12) 0.54196(17) 0.0599(6) Uani d . 1 . .
    H H19A 0.4921 0.1637 0.5239 0.072 Uiso calc R 1 . .
    H H19B 0.5815 0.1079 0.4869 0.072 Uiso calc R 1 . .
    C C20 0.4552(3) 0.08163(17) 0.6512(2) 0.1008(11) Uani d . 1 . .
    H H20A 0.4654 0.0565 0.7144 0.151 Uiso calc R 1 . .
    H H20B 0.4108 0.0529 0.5952 0.151 Uiso calc R 1 . .
    H H20C 0.4032 0.1226 0.6537 0.151 Uiso calc R 1 . .
    C C21 0.6703(3) 0.04104(14) 0.6416(2) 0.0922(9) Uani d . 1 . .
    H H21A 0.6759 0.0175 0.7056 0.138 Uiso calc R 1 . .
    H H21B 0.7579 0.0553 0.6366 0.138 Uiso calc R 1 . .
    H H21C 0.6334 0.0103 0.5859 0.138 Uiso calc R 1 . .
    C C22 0.56405(19) 0.21121(9) 0.17768(14) 0.0389(4) Uani d . 1 . .
    C C23 0.5755(2) 0.19818(11) 0.07903(15) 0.0497(5) Uani d . 1 . .
    H H23 0.6375 0.2232 0.0531 0.060 Uiso calc R 1 . .
    C C24 0.4982(2) 0.14919(11) 0.01715(16) 0.0544(6) Uani d . 1 . .
    H H24 0.5080 0.1420 -0.0494 0.065 Uiso calc R 1 . .
    C C25 0.4071(2) 0.11125(11) 0.05418(16) 0.0495(5) Uani d . 1 . .
    C C26 0.3929(2) 0.12379(12) 0.15253(17) 0.0595(6) Uani d . 1 . .
    H H26 0.3306 0.0988 0.1782 0.071 Uiso calc R 1 . .
    C C27 0.4700(2) 0.17284(11) 0.21265(16) 0.0529(6) Uani d . 1 . .
    H H27 0.4589 0.1805 0.2787 0.063 Uiso calc R 1 . .
    C C28 0.3427(3) 0.04469(14) -0.09916(19) 0.0768(8) Uani d . 1 . .
    H H28A 0.2812 0.0088 -0.1286 0.115 Uiso calc R 1 . .
    H H28B 0.4323 0.0291 -0.0949 0.115 Uiso calc R 1 . .
    H H28C 0.3256 0.0853 -0.1415 0.115 Uiso calc R 1 . .
loop_
    _atom_site_aniso_label
    _atom_site_aniso_U_11
    _atom_site_aniso_U_22
    _atom_site_aniso_U_33
    _atom_site_aniso_U_12
    _atom_site_aniso_U_13
    _atom_site_aniso_U_23
    O1 0.0671(11) 0.0764(11) 0.0546(10) -0.0024(8) 0.0320(8) 0.0013(8)
    O2 0.0815(12) 0.0558(9) 0.0444(9) 0.0103(8) 0.0171(8) 0.0126(7)
    O3 0.0749(11) 0.0787(12) 0.0624(11) -0.0261(9) 0.0192(9) -0.0271(9)
    N1 0.0492(10) 0.0449(9) 0.0323(8) 0.0027(8) 0.0120(8) 0.0030(7)
    N2 0.0791(14) 0.0595(12) 0.0561(12) -0.0048(10) 0.0231(11) 0.0131(10)
    C1 0.0421(11) 0.0415(11) 0.0379(11) -0.0038(8) 0.0065(9) -0.0051(9)
    C2 0.0551(14) 0.0569(13) 0.0424(12) 0.0084(11) 0.0031(10) -0.0024(10)
    C3 0.0672(16) 0.0759(17) 0.0521(14) 0.0281(13) 0.0111(12) -0.0006(13)
    C4 0.0499(14) 0.097(2) 0.0589(15) 0.0114(13) 0.0163(12) -0.0108(14)
    C5 0.0497(13) 0.0510(13) 0.0477(13) -0.0080(10) 0.0167(10) -0.0124(10)
    C6 0.0443(11) 0.0391(11) 0.0388(11) -0.0044(8) 0.0115(9) -0.0060(8)
    C7 0.099(2) 0.165(3) 0.084(2) 0.078(2) 0.0213(19) 0.014(2)
    C8 0.152(3) 0.0593(17) 0.0743(19) 0.0223(18) 0.027(2) -0.0124(15)
    C9 0.0482(12) 0.0392(10) 0.0335(10) -0.0023(9) 0.0147(9) 0.0032(8)
    C10 0.0462(11) 0.0364(10) 0.0339(10) -0.0032(8) 0.0117(9) -0.0009(8)
    C11 0.0496(12) 0.0409(11) 0.0407(11) -0.0041(9) 0.0115(10) 0.0018(9)
    C12 0.0716(15) 0.0449(12) 0.0517(13) 0.0103(11) 0.0212(12) 0.0036(10)
    C13 0.0637(14) 0.0461(12) 0.0474(12) 0.0084(10) 0.0238(11) -0.0018(10)
    C14 0.0610(14) 0.0462(12) 0.0366(11) -0.0033(10) 0.0172(10) -0.0052(9)
    C15 0.0426(11) 0.0368(11) 0.0381(11) -0.0044(8) 0.0110(9) -0.0015(8)
    C16 0.105(2) 0.0610(15) 0.0668(17) 0.0224(14) 0.0435(16) 0.0001(13)
    C17 0.0590(16) 0.0802(18) 0.0734(17) -0.0012(13) 0.0257(13) -0.0027(14)
    C18 0.0582(13) 0.0523(13) 0.0350(11) 0.0042(10) 0.0116(10) 0.0080(9)
    C19 0.0642(15) 0.0624(15) 0.0540(14) -0.0022(12) 0.0153(12) 0.0129(11)
    C20 0.109(2) 0.103(2) 0.111(3) -0.0014(19) 0.066(2) 0.021(2)
    C21 0.094(2) 0.077(2) 0.102(2) 0.0129(17) 0.0145(18) 0.0305(17)
    C22 0.0430(11) 0.0408(11) 0.0327(10) 0.0047(8) 0.0081(9) 0.0014(8)
    C23 0.0547(13) 0.0582(13) 0.0395(12) -0.0091(10) 0.0175(10) -0.0032(10)
    C24 0.0597(14) 0.0679(15) 0.0378(12) -0.0049(12) 0.0156(11) -0.0132(11)
    C25 0.0496(13) 0.0505(12) 0.0465(12) -0.0045(10) 0.0073(10) -0.0083(10)
    C26 0.0674(16) 0.0640(15) 0.0511(13) -0.0199(12) 0.0221(12) -0.0038(11)
    C27 0.0676(15) 0.0588(14) 0.0356(11) -0.0114(11) 0.0189(11) -0.0028(10)
    C28 0.0816(19) 0.0837(19) 0.0629(16) -0.0160(15) 0.0124(14) -0.0311(14)
_geom_special_details
;
All e.s.d.'s (except the e.s.d. in the dihedral angle between two l.s. planes)
are estimated using the full covariance matrix. The cell e.s.d.'s are taken
into account individually in the estimation of e.s.d.'s in distances, angles
and torsion angles; correlations between e.s.d.'s in cell parameters are only
used when they are defined by crystal symmetry. An approximate (isotropic)
treatment of cell e.s.d.'s is used for estimating e.s.d.'s involving l.s.
planes.
;
loop_
    _geom_bond_atom_site_label_1
    _geom_bond_atom_site_label_2
    _geom_bond_site_symmetry_2
    _geom_bond_distance
    _geom_bond_publ_flag
    O1 C5 . 1.228(2) ?
    O2 C11 . 1.222(2) ?
    O3 C25 . 1.370(2) ?
    O3 C28 . 1.423(3) ?
    N1 C15 . 1.398(2) ?
    N1 C1 . 1.398(2) ?
    N1 C18 . 1.473(2) ?
    N2 C21 . 1.442(3) ?
    N2 C20 . 1.454(3) ?
    N2 C19 . 1.455(3) ?
    C1 C6 . 1.355(3) ?
    C1 C2 . 1.502(3) ?
    C2 C3 . 1.529(3) ?
    C2 H2A . 0.9700 ?
    C2 H2B . 0.9700 ?
    C3 C4 . 1.518(3) ?
    C3 C8 . 1.531(4) ?
    C3 C7 . 1.538(3) ?
    C4 C5 . 1.498(3) ?
    C4 H4A . 0.9700 ?
    C4 H4B . 0.9700 ?
    C5 C6 . 1.452(3) ?
    C6 C9 . 1.505(3) ?
    C7 H7A . 0.9600 ?
    C7 H7B . 0.9600 ?
    C7 H7C . 0.9600 ?
    C8 H8A . 0.9600 ?
    C8 H8B . 0.9600 ?
    C8 H8C . 0.9600 ?
    C9 C10 . 1.500(2) ?
    C9 C22 . 1.525(3) ?
    C9 H9 . 0.9800 ?
    C10 C15 . 1.355(2) ?
    C10 C11 . 1.459(3) ?
    C11 C12 . 1.496(3) ?
    C12 C13 . 1.524(3) ?
    C12 H12A . 0.9700 ?
    C12 H12B . 0.9700 ?
    C13 C17 . 1.526(3) ?
    C13 C14 . 1.528(3) ?
    C13 C16 . 1.531(3) ?
    C14 C15 . 1.506(2) ?
    C14 H14A . 0.9700 ?
    C14 H14B . 0.9700 ?
    C16 H16A . 0.9600 ?
    C16 H16B . 0.9600 ?
    C16 H16C . 0.9600 ?
    C17 H17A . 0.9600 ?
    C17 H17B . 0.9600 ?
    C17 H17C . 0.9600 ?
    C18 C19 . 1.515(3) ?
    C18 H18A . 0.9700 ?
    C18 H18B . 0.9700 ?
    C19 H19A . 0.9700 ?
    C19 H19B . 0.9700 ?
    C20 H20A . 0.9600 ?
    C20 H20B . 0.9600 ?
    C20 H20C . 0.9600 ?
    C21 H21A . 0.9600 ?
    C21 H21B . 0.9600 ?
    C21 H21C . 0.9600 ?
    C22 C23 . 1.377(2) ?
    C22 C27 . 1.384(3) ?
    C23 C24 . 1.382(3) ?
    C23 H23 . 0.9300 ?
    C24 C25 . 1.370(3) ?
    C24 H24 . 0.9300 ?
    C25 C26 . 1.380(3) ?
    C26 C27 . 1.372(3) ?
    C26 H26 . 0.9300 ?
    C27 H27 . 0.9300 ?
    C28 H28A . 0.9600 ?
    C28 H28B . 0.9600 ?
    C28 H28C . 0.9600 ?
loop_
    _geom_angle_atom_site_label_1
    _geom_angle_atom_site_label_2
    _geom_angle_atom_site_label_3
    _geom_angle_site_symmetry_1
    _geom_angle_site_symmetry_3
    _geom_angle
    _geom_angle_publ_flag
    C25 O3 C28 . . 117.13(18) ?
    C15 N1 C1 . . 118.69(15) ?
    C15 N1 C18 . . 120.27(15) ?
    C1 N1 C18 . . 120.84(16) ?
    C21 N2 C20 . . 110.7(2) ?
    C21 N2 C19 . . 111.7(2) ?
    C20 N2 C19 . . 112.2(2) ?
    C6 C1 N1 . . 120.26(18) ?
    C6 C1 C2 . . 122.10(17) ?
    N1 C1 C2 . . 117.62(16) ?
    C1 C2 C3 . . 114.00(17) ?
    C1 C2 H2A . . 108.8 ?
    C3 C2 H2A . . 108.8 ?
    C1 C2 H2B . . 108.8 ?
    C3 C2 H2B . . 108.8 ?
    H2A C2 H2B . . 107.6 ?
    C4 C3 C2 . . 108.96(19) ?
    C4 C3 C8 . . 110.1(2) ?
    C2 C3 C8 . . 110.2(2) ?
    C4 C3 C7 . . 109.5(2) ?
    C2 C3 C7 . . 107.98(19) ?
    C8 C3 C7 . . 110.1(2) ?
    C5 C4 C3 . . 112.6(2) ?
    C5 C4 H4A . . 109.1 ?
    C3 C4 H4A . . 109.1 ?
    C5 C4 H4B . . 109.1 ?
    C3 C4 H4B . . 109.1 ?
    H4A C4 H4B . . 107.8 ?
    O1 C5 C6 . . 121.6(2) ?
    O1 C5 C4 . . 121.02(19) ?
    C6 C5 C4 . . 117.34(19) ?
    C1 C6 C5 . . 120.83(19) ?
    C1 C6 C9 . . 121.04(17) ?
    C5 C6 C9 . . 118.13(17) ?
    C3 C7 H7A . . 109.5 ?
    C3 C7 H7B . . 109.5 ?
    H7A C7 H7B . . 109.5 ?
    C3 C7 H7C . . 109.5 ?
    H7A C7 H7C . . 109.5 ?
    H7B C7 H7C . . 109.5 ?
    C3 C8 H8A . . 109.5 ?
    C3 C8 H8B . . 109.5 ?
    H8A C8 H8B . . 109.5 ?
    C3 C8 H8C . . 109.5 ?
    H8A C8 H8C . . 109.5 ?
    H8B C8 H8C . . 109.5 ?
    C10 C9 C6 . . 108.08(15) ?
    C10 C9 C22 . . 114.40(15) ?
    C6 C9 C22 . . 110.16(15) ?
    C10 C9 H9 . . 108.0 ?
    C6 C9 H9 . . 108.0 ?
    C22 C9 H9 . . 108.0 ?
    C15 C10 C11 . . 121.21(17) ?
    C15 C10 C9 . . 121.43(17) ?
    C11 C10 C9 . . 117.35(16) ?
    O2 C11 C10 . . 121.36(17) ?
    O2 C11 C12 . . 121.14(18) ?
    C10 C11 C12 . . 117.48(17) ?
    C11 C12 C13 . . 112.51(17) ?
    C11 C12 H12A . . 109.1 ?
    C13 C12 H12A . . 109.1 ?
    C11 C12 H12B . . 109.1 ?
    C13 C12 H12B . . 109.1 ?
    H12A C12 H12B . . 107.8 ?
    C12 C13 C17 . . 110.69(19) ?
    C12 C13 C14 . . 107.84(17) ?
    C17 C13 C14 . . 110.58(18) ?
    C12 C13 C16 . . 109.66(17) ?
    C17 C13 C16 . . 109.12(19) ?
    C14 C13 C16 . . 108.92(18) ?
    C15 C14 C13 . . 114.11(16) ?
    C15 C14 H14A . . 108.7 ?
    C13 C14 H14A . . 108.7 ?
    C15 C14 H14B . . 108.7 ?
    C13 C14 H14B . . 108.7 ?
    H14A C14 H14B . . 107.6 ?
    C10 C15 N1 . . 120.58(16) ?
    C10 C15 C14 . . 121.39(17) ?
    N1 C15 C14 . . 117.98(16) ?
    C13 C16 H16A . . 109.5 ?
    C13 C16 H16B . . 109.5 ?
    H16A C16 H16B . . 109.5 ?
    C13 C16 H16C . . 109.5 ?
    H16A C16 H16C . . 109.5 ?
    H16B C16 H16C . . 109.5 ?
    C13 C17 H17A . . 109.5 ?
    C13 C17 H17B . . 109.5 ?
    H17A C17 H17B . . 109.5 ?
    C13 C17 H17C . . 109.5 ?
    H17A C17 H17C . . 109.5 ?
    H17B C17 H17C . . 109.5 ?
    N1 C18 C19 . . 111.32(17) ?
    N1 C18 H18A . . 109.4 ?
    C19 C18 H18A . . 109.4 ?
    N1 C18 H18B . . 109.4 ?
    C19 C18 H18B . . 109.4 ?
    H18A C18 H18B . . 108.0 ?
    N2 C19 C18 . . 111.11(18) ?
    N2 C19 H19A . . 109.4 ?
    C18 C19 H19A . . 109.4 ?
    N2 C19 H19B . . 109.4 ?
    C18 C19 H19B . . 109.4 ?
    H19A C19 H19B . . 108.0 ?
    N2 C20 H20A . . 109.5 ?
    N2 C20 H20B . . 109.5 ?
    H20A C20 H20B . . 109.5 ?
    N2 C20 H20C . . 109.5 ?
    H20A C20 H20C . . 109.5 ?
    H20B C20 H20C . . 109.5 ?
    N2 C21 H21A . . 109.5 ?
    N2 C21 H21B . . 109.5 ?
    H21A C21 H21B . . 109.5 ?
    N2 C21 H21C . . 109.5 ?
    H21A C21 H21C . . 109.5 ?
    H21B C21 H21C . . 109.5 ?
    C23 C22 C27 . . 116.67(18) ?
    C23 C22 C9 . . 119.86(17) ?
    C27 C22 C9 . . 123.38(16) ?
    C22 C23 C24 . . 122.36(19) ?
    C22 C23 H23 . . 118.8 ?
    C24 C23 H23 . . 118.8 ?
    C25 C24 C23 . . 119.76(19) ?
    C25 C24 H24 . . 120.1 ?
    C23 C24 H24 . . 120.1 ?
    O3 C25 C24 . . 125.15(19) ?
    O3 C25 C26 . . 115.88(19) ?
    C24 C25 C26 . . 119.0(2) ?
    C27 C26 C25 . . 120.4(2) ?
    C27 C26 H26 . . 119.8 ?
    C25 C26 H26 . . 119.8 ?
    C26 C27 C22 . . 121.77(19) ?
    C26 C27 H27 . . 119.1 ?
    C22 C27 H27 . . 119.1 ?
    O3 C28 H28A . . 109.5 ?
    O3 C28 H28B . . 109.5 ?
    H28A C28 H28B . . 109.5 ?
    O3 C28 H28C . . 109.5 ?
    H28A C28 H28C . . 109.5 ?
    H28B C28 H28C . . 109.5 ?
loop_
    _geom_torsion_atom_site_label_1
    _geom_torsion_atom_site_label_2
    _geom_torsion_atom_site_label_3
    _geom_torsion_atom_site_label_4
    _geom_torsion_site_symmetry_1
    _geom_torsion_site_symmetry_2
    _geom_torsion_site_symmetry_3
    _geom_torsion_site_symmetry_4
    _geom_torsion
    _geom_torsion_publ_flag
    C15 N1 C1 C6 . . . . -12.1(3) ?
    C18 N1 C1 C6 . . . . 172.94(18) ?
    C15 N1 C1 C2 . . . . 166.47(18) ?
    C18 N1 C1 C2 . . . . -8.4(3) ?
    C6 C1 C2 C3 . . . . -10.9(3) ?
    N1 C1 C2 C3 . . . . 170.49(18) ?
    C1 C2 C3 C4 . . . . 44.3(3) ?
    C1 C2 C3 C8 . . . . -76.6(3) ?
    C1 C2 C3 C7 . . . . 163.1(2) ?
    C2 C3 C4 C5 . . . . -56.0(3) ?
    C8 C3 C4 C5 . . . . 64.9(3) ?
    C7 C3 C4 C5 . . . . -173.9(2) ?
    C3 C4 C5 O1 . . . . -147.1(2) ?
    C3 C4 C5 C6 . . . . 34.8(3) ?
    N1 C1 C6 C5 . . . . 165.40(17) ?
    C2 C1 C6 C5 . . . . -13.2(3) ?
    N1 C1 C6 C9 . . . . -14.3(3) ?
    C2 C1 C6 C9 . . . . 167.16(17) ?
    O1 C5 C6 C1 . . . . -177.22(19) ?
    C4 C5 C6 C1 . . . . 0.8(3) ?
    O1 C5 C6 C9 . . . . 2.5(3) ?
    C4 C5 C6 C9 . . . . -179.53(18) ?
    C1 C6 C9 C10 . . . . 33.0(2) ?
    C5 C6 C9 C10 . . . . -146.74(17) ?
    C1 C6 C9 C22 . . . . -92.7(2) ?
    C5 C6 C9 C22 . . . . 87.62(19) ?
    C6 C9 C10 C15 . . . . -29.1(2) ?
    C22 C9 C10 C15 . . . . 94.0(2) ?
    C6 C9 C10 C11 . . . . 149.79(16) ?
    C22 C9 C10 C11 . . . . -87.1(2) ?
    C15 C10 C11 O2 . . . . -178.41(19) ?
    C9 C10 C11 O2 . . . . 2.7(3) ?
    C15 C10 C11 C12 . . . . 3.3(3) ?
    C9 C10 C11 C12 . . . . -175.59(17) ?
    O2 C11 C12 C13 . . . . 146.1(2) ?
    C10 C11 C12 C13 . . . . -35.6(3) ?
    C11 C12 C13 C17 . . . . -64.3(2) ?
    C11 C12 C13 C14 . . . . 56.7(2) ?
    C11 C12 C13 C16 . . . . 175.2(2) ?
    C12 C13 C14 C15 . . . . -48.6(2) ?
    C17 C13 C14 C15 . . . . 72.5(2) ?
    C16 C13 C14 C15 . . . . -167.55(18) ?
    C11 C10 C15 N1 . . . . -172.16(17) ?
    C9 C10 C15 N1 . . . . 6.7(3) ?
    C11 C10 C15 C14 . . . . 5.2(3) ?
    C9 C10 C15 C14 . . . . -175.93(17) ?
    C1 N1 C15 C10 . . . . 16.1(3) ?
    C18 N1 C15 C10 . . . . -168.99(18) ?
    C1 N1 C15 C14 . . . . -161.44(16) ?
    C18 N1 C15 C14 . . . . 13.5(3) ?
    C13 C14 C15 C10 . . . . 19.1(3) ?
    C13 C14 C15 N1 . . . . -163.47(17) ?
    C15 N1 C18 C19 . . . . 83.4(2) ?
    C1 N1 C18 C19 . . . . -101.7(2) ?
    C21 N2 C19 C18 . . . . -87.4(2) ?
    C20 N2 C19 C18 . . . . 147.7(2) ?
    N1 C18 C19 N2 . . . . 171.31(17) ?
    C10 C9 C22 C23 . . . . 147.68(18) ?
    C6 C9 C22 C23 . . . . -90.4(2) ?
    C10 C9 C22 C27 . . . . -35.8(3) ?
    C6 C9 C22 C27 . . . . 86.2(2) ?
    C27 C22 C23 C24 . . . . -0.3(3) ?
    C9 C22 C23 C24 . . . . 176.46(19) ?
    C22 C23 C24 C25 . . . . -0.6(3) ?
    C28 O3 C25 C24 . . . . 2.7(3) ?
    C28 O3 C25 C26 . . . . -177.5(2) ?
    C23 C24 C25 O3 . . . . -179.0(2) ?
    C23 C24 C25 C26 . . . . 1.2(3) ?
    O3 C25 C26 C27 . . . . 179.3(2) ?
    C24 C25 C26 C27 . . . . -0.8(4) ?
    C25 C26 C27 C22 . . . . -0.1(4) ?
    C23 C22 C27 C26 . . . . 0.6(3) ?
    C9 C22 C27 C26 . . . . -176.0(2) ?
loop_
    _geom_hbond_atom_site_label_D
    _geom_hbond_atom_site_label_H
    _geom_hbond_atom_site_label_A
    _geom_hbond_site_symmetry_A
    _geom_hbond_distance_DH
    _geom_hbond_distance_HA
    _geom_hbond_distance_DA
    _geom_hbond_angle_DHA
    C14 H14B O1 4_566 0.97 2.51 3.368(2) 147
data_global
_journal_data_validation_number     ?
_journal_date_recd_electronic     2008-12-23
_journal_date_accepted     2008-12-24
_journal_name_full     'Acta Crystallographica, Section E'
_journal_year     2009
_journal_volume     65
_journal_issue      2
_journal_page_first     o271
_journal_page_last     o271
_journal_paper_category     QO
_journal_coeditor_code     TK2350
_publ_contact_author_name     'Prof.K.Sivakumar'
_publ_contact_author_address
;
Department of Physics
Anna University
Chennai 600025
India
;
_publ_contact_author_email     ksivakumar@annauniv.edu
_publ_contact_author_fax     '+91 44 2220 3160'
_publ_contact_author_phone     '+91 44 2220 3146'
_publ_section_title
;\
10-[2-(Dimethylamino)ethyl]-9-(4-methoxyphenyl)-3,3,6,6-tetramethyl-3,4,6,7,9,\
10-hexahydroacridine-1,8(2<i>H</i>,5<i>H</i>)-dione
;
loop_
    _publ_author_name
    _publ_author_address
    'P. Balamurugan'
;
Department of Physics
Dhanalakshmi College of Engineering
Tambaram
Chennai 601 301
India
;
    'R. Jagan'
;
Department of Physics
Anna University
Chennai 600 025
India
;
    'V. Thiagarajan'
;
National Centre for Ultrafast Processes
University of Madras
Taramani Campus
Chennai 600 113
India
;
    'Bohari M.Yamin'
;
School of Chemical Sciences and Food Technology
Faculty of Science and Technology
Universiti Kebangsaan Malaysia
UKM 43600
Bangi Selangor
Malaysia
;
    'K. Sivakumar'
;
Department of Physics
Anna University
Chennai 600 025
India
;
