# Supplementary material for: 10-[2-(Dimethyl­amino)eth­yl]-9-(4-methoxy­phen­yl)-3,3,6,6-tetra­methyl-3,4,6,7,9,10-hexa­hydro­acridine-1,8(2H,5H)-dione
Source: Acta Crystallogr Sect E Struct Rep Online. 2009 Jan 10;65(Pt 2):o271. doi: 10.1107/S1600536808043882 (PMC2968240; doi:10.1107/S1600536808043882)
Supplement: Supplementary file 2 [file e-65-0o271-Isup2.hkl]

# 
# h,k,l, Fc-squared, Fo-squared, sigma(Fo-squared) and status flag 
# 
data_I
_shelx_title ' acri6 in P2(1)/n' 
_shelx_refln_list_code          4 
_shelx_F_calc_maximum      199.79 
_exptl_crystal_F_000       976.00 
_reflns_d_resolution_high  0.7684 
 
loop_ 
 _symmetry_equiv_pos_as_xyz 
 'x, y, z' 
 '-x+1/2, y+1/2, -z+1/2' 
 '-x, -y, -z' 
 'x-1/2, -y-1/2, z-1/2' 
 
_cell_length_a    10.3030 
_cell_length_b    19.2985 
_cell_length_c    13.3961 
_cell_angle_alpha  90.000 
_cell_angle_beta  103.336 
_cell_angle_gamma  90.000 
 
_shelx_F_squared_multiplier     1.000 
 
loop_ 
 _refln_index_h 
 _refln_index_k 
 _refln_index_l 
 _refln_F_squared_calc 
 _refln_F_squared_meas 
 _refln_F_squared_sigma 
 _refln_observed_status 
   2   0   0    25438.32    28060.18    560.18 o 
   4   0   0     2097.22     2086.45     35.31 o 
   6   0   0        4.12        8.78      3.71 o 
   8   0   0       20.41       19.69      9.54 o 
  10   0   0      581.11      518.62     33.47 o 
  12   0   0        3.00      -10.44     13.57 o 
   1   1   0     1149.12     1129.04     12.63 o 
   2   1   0       40.70       28.29      3.08 o 
   3   1   0     3322.09     3276.54     35.60 o 
   4   1   0      299.98      313.47      6.50 o 
   5   1   0        0.40        1.95      1.80 o 
   6   1   0      131.68      136.54      4.99 o 
   7   1   0       63.13       59.87      4.60 o 
   8   1   0      197.57      204.82     20.48 o 
   9   1   0      197.11      183.19     14.78 o 
  10   1   0      173.23      174.79     16.74 o 
  11   1   0       15.16       16.34      9.52 o 
  12   1   0        0.28        3.25     10.26 o 
   0   2   0    29515.43    29394.84    795.71 o 
   1   2   0     3815.83     3911.10     40.76 o 
   2   2   0        8.90        3.04      1.34 o 
   3   2   0       76.22       72.73      3.11 o 
   4   2   0       27.21       30.19      2.54 o 
   5   2   0       73.49      114.08      4.34 o 
   6   2   0      329.85      315.07     10.41 o 
   7   2   0       83.49       90.48      6.39 o 
   8   2   0        3.73        1.76      5.61 o 
   9   2   0      294.08      243.84     25.79 o 
  10   2   0      175.48      182.38     15.94 o 
  11   2   0       14.25       14.31     13.01 o 
  12   2   0       15.71       18.96     10.92 o 
   1   3   0     5385.73     5512.61     56.69 o 
   2   3   0    11171.82    11189.83    100.70 o 
   3   3   0     1019.10     1032.93     12.80 o 
   4   3   0       24.95       42.27      3.52 o 
   5   3   0      385.33      368.99      8.10 o 
   6   3   0       45.46       41.00      3.52 o 
   7   3   0      150.40      152.07      8.18 o 
   8   3   0      192.83      181.88     13.26 o 
   9   3   0      111.53      101.66     17.27 o 
  10   3   0       92.67       86.68     12.60 o 
  11   3   0        3.65        1.93      8.43 o 
  12   3   0        5.69       -2.10     14.00 o 
   0   4   0     9902.42    10092.56    117.49 o 
   1   4   0     8235.00     8369.25     85.10 o 
   2   4   0    25184.26    26474.91    234.36 o 
   3   4   0     1513.10     1571.87     17.93 o 
   4   4   0     1503.38     1565.11     18.79 o 
   5   4   0       84.77       92.91      4.61 o 
   6   4   0        5.25        6.15      2.54 o 
   7   4   0       24.26       24.93      4.73 o 
   8   4   0       92.74      109.18     10.69 o 
   9   4   0      477.86      489.14     21.09 o 
  10   4   0       28.61       16.96     11.53 o 
  11   4   0       10.78       15.69     13.12 o 
  12   4   0       17.07       23.79     11.31 o 
   1   5   0       11.23        9.41      2.06 o 
   2   5   0      200.94      204.33      5.85 o 
   3   5   0     1632.62     1677.19     19.19 o 
   4   5   0       64.35       41.15      3.12 o 
   5   5   0      858.03      794.28     12.59 o 
   6   5   0        9.50       16.23      2.97 o 
   7   5   0      228.87      216.79      8.74 o 
   8   5   0        6.34        9.87      5.11 o 
   9   5   0      242.65      218.21     15.22 o 
  10   5   0       23.96       16.53      7.67 o 
  11   5   0        7.60        2.92      9.05 o 
  12   5   0        1.49        1.40      9.75 o 
   0   6   0     4189.58     4589.10     57.13 o 
   1   6   0     2513.75     2594.99     30.53 o 
   2   6   0      569.74      598.97     10.87 o 
   3   6   0     1241.84     1430.18     17.13 o 
   4   6   0     2529.00     2623.10     28.85 o 
   5   6   0       10.99        7.40      2.50 o 
   6   6   0       69.93       78.99      4.86 o 
   7   6   0        0.46        2.09      5.57 o 
   8   6   0        3.55        3.53      5.04 o 
   9   6   0      108.49      118.11     18.87 o 
  10   6   0        0.43       11.47      8.53 o 
  11   6   0       32.50       35.28     11.45 o 
  12   6   0        0.51       -4.46      9.49 o 
   1   7   0      413.88      471.49      7.45 o 
   2   7   0      264.44      276.58      7.45 o 
   3   7   0      102.64      130.21      5.84 o 
   4   7   0      999.81      943.07     13.60 o 
   5   7   0      763.22      765.82     12.71 o 
   6   7   0        3.56        5.00      2.83 o 
   7   7   0        6.45        9.37      3.85 o 
   8   7   0       48.97       49.94      7.24 o 
   9   7   0      461.50      468.36     23.70 o 
  10   7   0        2.79        4.56      8.67 o 
  11   7   0        3.07       -0.27      8.92 o 
  12   7   0        3.78       16.67     10.96 o 
   0   8   0      441.77      408.14      9.96 o 
   1   8   0      770.00      800.59     11.21 o 
   2   8   0      865.10      888.54     15.84 o 
   3   8   0       31.35       44.68      4.25 o 
   4   8   0      100.60       92.79      4.16 o 
   5   8   0      243.91      243.06      7.42 o 
   6   8   0       33.38       42.47      4.15 o 
   7   8   0      178.77      161.13     10.35 o 
   8   8   0      396.31      428.93     24.76 o 
   9   8   0        9.47        1.65      7.25 o 
  10   8   0        0.69        0.57      7.97 o 
  11   8   0        8.03       13.35     10.52 o 
  12   8   0        1.26       -8.99     11.11 o 
   1   9   0      681.35      650.35     10.13 o 
   2   9   0      485.86      559.13     13.23 o 
   3   9   0        9.37       14.24      3.30 o 
   4   9   0      919.71      970.78     24.90 o 
   5   9   0      678.49      658.69     11.62 o 
   6   9   0      263.12      279.39     10.72 o 
   7   9   0      530.51      473.67     16.20 o 
   8   9   0      149.11      145.60     11.01 o 
   9   9   0       41.32       52.92     11.38 o 
  10   9   0        7.72       -3.36      8.24 o 
  11   9   0       20.87       17.00     10.68 o 
  12   9   0        2.04       12.85     11.20 o 
   0  10   0      655.22      756.71     22.68 o 
   1  10   0      286.25      296.34      7.63 o 
   2  10   0      189.37      183.36      7.22 o 
   3  10   0        0.02       -2.44      2.44 o 
   4  10   0       51.77       45.39      5.01 o 
   5  10   0      444.32      386.27     11.38 o 
   6  10   0      410.55      367.75     11.52 o 
   7  10   0      163.77      163.27     11.09 o 
   8  10   0       71.18       71.76      8.92 o 
   9  10   0        5.78       13.91      8.90 o 
  10  10   0       32.23       20.04     15.07 o 
  11  10   0        0.52       -1.10      9.30 o 
   1  11   0        5.14       10.29      2.63 o 
   2  11   0     1224.06     1159.08     19.88 o 
   3  11   0       53.50       64.04      5.44 o 
   4  11   0      219.30      196.46      8.71 o 
   5  11   0      186.45      191.23      9.02 o 
   6  11   0        1.01        1.70      3.62 o 
   7  11   0        4.96        9.35      4.35 o 
   8  11   0        0.72       -1.06      4.53 o 
   9  11   0       37.39       27.24      9.77 o 
  10  11   0       10.69        8.08      7.66 o 
  11  11   0        4.70        9.88     10.41 o 
   0  12   0     1477.78     1621.06     57.07 o 
   1  12   0       16.15       17.25      2.82 o 
   2  12   0        2.15       -1.25      2.55 o 
   3  12   0      312.71      292.53      9.85 o 
   4  12   0       27.84       29.53      4.67 o 
   5  12   0      229.25      242.56      9.96 o 
   6  12   0       19.49       13.96      4.65 o 
   7  12   0      187.87      166.71     11.80 o 
   8  12   0       20.12       32.51      7.13 o 
   9  12   0       10.42        0.11      9.29 o 
  10  12   0       11.62       18.49      8.95 o 
  11  12   0        7.86       15.63      8.44 o 
   1  13   0       65.59       62.93      4.10 o 
   2  13   0        5.94        6.17      3.37 o 
   3  13   0      959.14      939.17     19.02 o 
   4  13   0      232.96      241.90     11.79 o 
   5  13   0     1016.50      860.72     32.38 o 
   6  13   0       47.70       48.58      6.22 o 
   7  13   0       16.86       25.63      5.74 o 
   8  13   0        3.00        4.19      5.20 o 
   9  13   0        2.62       -5.44      7.12 o 
  10  13   0        0.07       -5.17      9.14 o 
  11  13   0        0.54       12.28      9.53 o 
   0  14   0       63.07       61.45     12.86 o 
   1  14   0      100.40      109.33      7.07 o 
   2  14   0       14.30        9.09      3.74 o 
   3  14   0       98.64      113.85      8.63 o 
   4  14   0        5.53        5.93      3.77 o 
   5  14   0        4.34        8.58      4.09 o 
   6  14   0      139.35      126.81      9.10 o 
   7  14   0       54.19       53.81      7.95 o 
   8  14   0        3.82        5.70      5.16 o 
   9  14   0        1.33        7.86      9.67 o 
  10  14   0       20.98       19.84      9.69 o 
   1  15   0        8.40        6.52      3.77 o 
   2  15   0       53.69       43.69      5.53 o 
   3  15   0       89.94       90.06      7.42 o 
   4  15   0        0.08        3.85      4.11 o 
   5  15   0        4.70        5.60      3.93 o 
   6  15   0       13.25       14.29      6.04 o 
   7  15   0        7.85        5.24      5.29 o 
   8  15   0        2.32        5.57      4.98 o 
   9  15   0        3.62       12.03      9.04 o 
  10  15   0       13.96       25.67     10.18 o 
   0  16   0        0.49        1.11      9.29 o 
   1  16   0       44.40       45.20      6.30 o 
   2  16   0       18.92        5.58      5.01 o 
   3  16   0      159.71      145.51      9.45 o 
   4  16   0       43.14       43.27      6.28 o 
   5  16   0       10.45       11.60      4.54 o 
   6  16   0       55.29       41.50      6.44 o 
   7  16   0        3.81        3.34      5.50 o 
   8  16   0       14.14       10.09      6.16 o 
   9  16   0        0.73       -4.06     15.58 o 
  10  16   0        3.56       -9.16      9.16 o 
   1  17   0       31.40       42.78      9.50 o 
   2  17   0        0.31       -1.99      3.66 o 
   3  17   0       81.16       73.94      8.48 o 
   4  17   0       13.29       15.25      5.66 o 
   5  17   0       62.58       56.16      7.14 o 
   6  17   0        5.85        6.02      4.44 o 
   7  17   0       17.89       15.89      8.09 o 
   8  17   0        5.70       12.33      6.41 o 
   9  17   0       21.41       34.79     11.00 o 
   0  18   0        2.80        8.56     10.23 o 
   1  18   0       61.97       66.20     11.41 o 
   2  18   0       44.27       51.20      8.38 o 
   3  18   0      109.03      103.77     12.47 o 
   4  18   0        3.64        5.93      5.13 o 
   5  18   0       26.43       24.02      5.64 o 
   6  18   0        5.84        7.84      4.96 o 
   7  18   0       18.06       17.32      6.38 o 
   8  18   0        6.33       -1.66      5.49 o 
   9  18   0        1.53       -4.02      8.65 o 
   1  19   0      149.17      153.24     17.87 o 
   2  19   0       42.66       24.56      8.87 o 
   3  19   0       24.65       17.90      6.44 o 
   4  19   0       21.78       19.07      4.96 o 
   5  19   0       14.91       19.89      5.59 o 
   6  19   0        3.64        2.00      4.59 o 
   7  19   0        0.00       -5.41      5.41 o 
   8  19   0        7.07        9.67      6.90 o 
   0  20   0        0.01        9.50     12.41 o 
   1  20   0        6.90       13.98      9.09 o 
   2  20   0        0.00        2.31     18.98 o 
   3  20   0        0.15       -5.04      5.04 o 
   4  20   0       38.37       56.98      9.67 o 
   5  20   0        2.69        5.50      5.62 o 
   6  20   0       15.83       17.47      6.21 o 
   7  20   0        8.03       15.80      7.22 o 
   1  21   0       15.62       25.83     10.26 o 
   2  21   0        2.72        6.78     11.45 o 
   3  21   0        0.20        7.04      6.38 o 
   4  21   0       23.61       32.76      8.25 o 
   5  21   0        1.22        6.84      6.28 o 
   6  21   0        0.40       10.26      5.97 o 
   7  21   0        0.97       26.27      7.36 o 
   0  22   0       52.09       68.57     20.07 o 
   1  22   0        0.25       -2.29      9.11 o 
   2  22   0        0.04        0.10      6.82 o 
   3  22   0        4.38       19.45      8.76 o 
   4  22   0        5.37       15.57      6.57 o 
   5  22   0        1.52        7.22      9.05 o 
   6  22   0       18.26       41.74     16.05 o 
   1  23   0        2.65        5.30     10.65 o 
   2  23   0        5.58       10.95     16.82 o 
   3  23   0       23.16       35.39     14.30 o 
   4  23   0        0.41       19.34      9.35 o 
   5  23   0        0.57        5.71      8.61 o 
   0  24   0       21.27       29.66     17.46 o 
   1  24   0        7.17       10.97     10.91 o 
   2  24   0        8.73       23.96      8.74 o 
   3  24   0        5.33        9.52      8.44 o 
 -13   0   1       26.86       16.01     15.67 o 
 -11   0   1        6.82      -10.61     10.61 o 
  -9   0   1       99.83       88.73     16.09 o 
  -7   0   1       27.37       20.63      8.22 o 
  -5   0   1      170.07      154.85     12.41 o 
  -3   0   1     4108.17     4285.44     94.20 o 
  -1   0   1     5387.53     5633.66     82.56 o 
   1   0   1     5440.26     5697.01    115.26 o 
   3   0   1      889.07      893.60     24.91 o 
   5   0   1       74.09       78.67      6.14 o 
   7   0   1      638.57      634.81     18.49 o 
   9   0   1       39.24       43.40     14.12 o 
  11   0   1        7.55        8.05     13.44 o 
 -13   1   1        5.15       -0.52     10.75 o 
 -12   1   1        3.90        3.41      9.90 o 
 -11   1   1      119.29      103.36     14.35 o 
 -10   1   1       20.65        4.69      8.15 o 
  -9   1   1      413.11      364.11     26.28 o 
  -8   1   1       10.50       14.74      6.32 o 
  -7   1   1       65.43       70.77      8.50 o 
  -6   1   1      232.09      222.10      7.16 o 
  -5   1   1       83.01       67.78      4.05 o 
  -4   1   1      266.40      270.99     10.49 o 
  -3   1   1      568.66      523.96     10.39 o 
  -2   1   1     2748.80     3081.48     38.03 o 
  -1   1   1    12375.51    12753.68    114.25 o 
   0   1   1      795.67      756.52     10.34 o 
   1   1   1     2129.98     2080.81     32.06 o 
   2   1   1     2369.52     2370.40     37.12 o 
   3   1   1      844.93      828.91     16.73 o 
   4   1   1       11.61       10.39      2.27 o 
   5   1   1      105.95       93.62      5.91 o 
   6   1   1       24.13       23.78      4.02 o 
   7   1   1        0.43        2.01      3.08 o 
   8   1   1       23.53       22.73      7.73 o 
   9   1   1       39.60       42.84      9.47 o 
  10   1   1        3.56        5.29     10.21 o 
  11   1   1       33.87       19.14     10.01 o 
  12   1   1       24.45       42.26     12.84 o 
 -13   2   1       22.72       31.24     18.36 o 
 -12   2   1        1.24       -8.10     13.03 o 
 -11   2   1       14.00        4.02      9.38 o 
 -10   2   1       57.29       65.36     11.55 o 
  -9   2   1       30.78       26.81      8.34 o 
  -8   2   1        0.25        9.88      5.95 o 
  -7   2   1      529.60      521.67     12.80 o 
  -6   2   1      297.72      329.58     10.50 o 
  -5   2   1      227.84      216.63      7.02 o 
  -4   2   1     1611.54     1606.11     23.75 o 
  -3   2   1     9074.19     9866.92     99.61 o 
  -2   2   1     7388.96     7617.75     69.21 o 
  -1   2   1     3411.10     3650.34     34.02 o 
   0   2   1      529.04      526.34      8.10 o 
   1   2   1    11040.75    11882.26    136.22 o 
   2   2   1     9551.57    10189.84    143.54 o 
   3   2   1      680.82      614.14     13.71 o 
   4   2   1        0.89        2.47      1.82 o 
   5   2   1       28.43       27.79      3.05 o 
   6   2   1      103.16      107.71      5.42 o 
   7   2   1      258.26      246.93      7.75 o 
   8   2   1       70.72       63.80      9.73 o 
   9   2   1       82.89       72.34     11.47 o 
  10   2   1      107.25       83.55     12.51 o 
  11   2   1       32.66       50.32     11.70 o 
  12   2   1       14.55       18.10     11.12 o 
 -13   3   1        0.46       -9.80      9.80 o 
 -12   3   1       12.24        3.35     11.21 o 
 -11   3   1       72.47       59.57     15.92 o 
 -10   3   1      117.82      118.22     13.50 o 
  -9   3   1      254.96      258.69     15.93 o 
  -8   3   1       34.47       43.11      8.97 o 
  -7   3   1       15.41       23.56      4.08 o 
  -6   3   1      123.19      140.44      5.12 o 
  -5   3   1       18.06       21.05      2.46 o 
  -4   3   1      423.55      419.49      7.72 o 
  -3   3   1     3918.84     3874.09     46.48 o 
  -2   3   1      217.54      223.07      4.42 o 
  -1   3   1      274.18      227.31      4.08 o 
   0   3   1      206.76      215.60      3.90 o 
   1   3   1      802.43      778.89     12.45 o 
   2   3   1     8627.60     9244.61    108.23 o 
   3   3   1      112.55      106.82      5.64 o 
   4   3   1       90.44       91.77      4.42 o 
   5   3   1      560.50      534.37     11.06 o 
   6   3   1      261.46      274.99      7.82 o 
   7   3   1       28.57       28.19      5.09 o 
   8   3   1        6.42        0.53      6.51 o 
   9   3   1      334.80      327.95     32.46 o 
  10   3   1       44.56       39.24     12.75 o 
  11   3   1       25.40       21.92      9.91 o 
  12   3   1       31.43       32.31     18.02 o 
 -12   4   1        0.02       -5.91      9.43 o 
 -11   4   1       42.36       40.34     11.86 o 
 -10   4   1        7.41       -1.27      5.88 o 
  -9   4   1      597.56      550.60     25.00 o 
  -8   4   1       36.06       26.10      7.25 o 
  -7   4   1     1605.17     1567.96     32.60 o 
  -6   4   1      210.86      192.92      5.95 o 
  -5   4   1      278.83      274.69      6.36 o 
  -4   4   1       61.54       60.23      4.36 o 
  -3   4   1     3817.91     3894.14     38.18 o 
  -2   4   1     1290.35     1433.94     15.90 o 
  -1   4   1     3448.97     3516.29     33.86 o 
   0   4   1     7296.82     7212.25     73.97 o 
   1   4   1    12431.06    13425.62    134.62 o 
   2   4   1    16731.53    17709.38    202.97 o 
   3   4   1      976.16      952.55     12.79 o 
   4   4   1     2764.05     3022.14     32.43 o 
   5   4   1       12.47       18.98      3.00 o 
   6   4   1       18.17       25.23      3.55 o 
   7   4   1       23.23       35.08      3.97 o 
   8   4   1       21.26       21.81      7.55 o 
   9   4   1       20.19       33.96      9.07 o 
  10   4   1        0.01        2.17      8.11 o 
  11   4   1       30.71       27.33     19.11 o 
  12   4   1        5.35        5.03     16.69 o 
 -12   5   1        0.01       -2.21      9.82 o 
 -11   5   1        2.87        4.53      8.74 o 
 -10   5   1      129.10      141.77     12.15 o 
  -9   5   1      130.37      126.33     19.16 o 
  -8   5   1       74.05       67.48      7.98 o 
  -7   5   1      343.75      323.80      9.97 o 
  -6   5   1      104.94       89.22      4.92 o 
  -5   5   1      512.07      463.74      8.76 o 
  -4   5   1       84.72       95.18      3.93 o 
  -3   5   1     1996.99     2181.99     23.55 o 
  -2   5   1     3031.47     3120.69     31.27 o 
  -1   5   1     1413.81     1418.21     18.32 o 
   0   5   1      115.05      111.11      3.51 o 
   1   5   1     9057.22     9537.78     97.33 o 
   2   5   1     4864.36     5019.31     62.52 o 
   3   5   1     2756.89     2935.62     30.88 o 
   4   5   1      809.73      871.60     13.06 o 
   5   5   1      659.55      635.72     11.38 o 
   6   5   1      524.84      510.34     10.55 o 
   7   5   1      126.71      153.45      7.50 o 
   8   5   1        6.00        9.93      4.41 o 
   9   5   1       17.32       24.90      6.81 o 
  10   5   1        0.02       -6.98      6.98 o 
  11   5   1       11.19        5.53      9.47 o 
  12   5   1        2.38        4.60     10.26 o 
 -12   6   1        2.73        3.75     13.14 o 
 -11   6   1        3.96        2.50      9.05 o 
 -10   6   1        0.67        7.70      8.39 o 
  -9   6   1       41.01       42.17      7.75 o 
  -8   6   1      350.96      347.69     14.14 o 
  -7   6   1        7.77       10.43      3.57 o 
  -6   6   1        4.76       10.81      2.67 o 
  -5   6   1       12.17        8.56      2.37 o 
  -4   6   1     1310.75     1357.69     17.12 o 
  -3   6   1       95.35      104.99      5.73 o 
  -2   6   1      456.01      416.60      7.05 o 
  -1   6   1      701.42      726.28     14.52 o 
   0   6   1     1811.50     1918.94     21.15 o 
   1   6   1     5237.38     5273.92     56.28 o 
   2   6   1     5707.59     5973.71     74.18 o 
   3   6   1      985.80      963.08     13.19 o 
   4   6   1    10555.33    10866.89    101.40 o 
   5   6   1       56.47       57.78      4.18 o 
   6   6   1      295.20      298.94      8.22 o 
   7   6   1      228.04      224.16     10.60 o 
   8   6   1      444.03      413.28     12.97 o 
   9   6   1      176.67      184.82     29.81 o 
  10   6   1        2.19        5.14      8.62 o 
  11   6   1        3.51       -3.00      8.42 o 
  12   6   1       28.87       32.11     22.66 o 
 -12   7   1        3.66        6.23     10.70 o 
 -11   7   1        2.20        1.41      8.49 o 
 -10   7   1       20.48       23.41      9.66 o 
  -9   7   1      109.60      100.53     13.45 o 
  -8   7   1      402.39      365.04     16.25 o 
  -7   7   1       96.22      100.87     12.78 o 
  -6   7   1      155.88      174.73      6.31 o 
  -5   7   1     1387.47     1344.01     18.04 o 
  -4   7   1       35.41       33.42      2.90 o 
  -3   7   1       16.10       15.68      1.94 o 
  -2   7   1        6.36       11.58      2.51 o 
  -1   7   1      332.95      333.18     11.79 o 
   0   7   1      272.85      292.25      6.93 o 
   1   7   1     1362.67     1403.05     18.48 o 
   2   7   1     1380.66     1493.25     21.18 o 
   3   7   1      115.48      146.00      8.35 o 
   4   7   1     2071.67     2000.74     23.91 o 
   5   7   1      131.53      127.56      5.63 o 
   6   7   1      403.44      383.97     14.25 o 
   7   7   1      499.55      475.90     23.98 o 
   8   7   1      147.03      140.71     10.85 o 
   9   7   1       27.95       28.32      9.65 o 
  10   7   1        3.13        8.04      8.46 o 
  11   7   1        5.55        1.73     13.74 o 
  12   7   1        1.87       20.52     11.48 o 
 -12   8   1       10.39       -3.90      9.81 o 
 -11   8   1       27.70       19.10     10.52 o 
 -10   8   1        3.90        2.06      7.67 o 
  -9   8   1      291.25      267.38     20.05 o 
  -8   8   1      111.35      105.35     13.30 o 
  -7   8   1      713.19      720.10     28.70 o 
  -6   8   1      330.99      359.48      8.70 o 
  -5   8   1       91.29      102.74      5.76 o 
  -4   8   1      114.37      113.53      4.39 o 
  -3   8   1        1.34       -1.29      2.30 o 
  -2   8   1      580.01      528.82     11.06 o 
  -1   8   1       53.03       48.77      3.75 o 
   0   8   1      257.39      257.09      6.85 o 
   1   8   1       14.77       13.84      1.69 o 
   2   8   1     1725.87     1750.14     29.54 o 
   3   8   1     1254.35     1256.82     20.03 o 
   4   8   1       62.67       45.25      3.53 o 
   5   8   1      151.42      165.77      6.33 o 
   6   8   1       69.41       65.71      5.13 o 
   7   8   1       76.82       88.77     10.03 o 
   8   8   1       18.39       16.19      5.81 o 
   9   8   1       39.84       39.45     10.40 o 
  10   8   1        0.28        4.29      8.79 o 
  11   8   1       15.86       19.24     10.25 o 
  12   8   1       46.03       61.43     17.91 o 
 -12   9   1        2.66       -0.16      9.70 o 
 -11   9   1        0.80       -2.46      9.05 o 
 -10   9   1       15.68       21.58     19.52 o 
  -9   9   1       18.24       18.71      8.96 o 
  -8   9   1      268.29      235.06     22.69 o 
  -7   9   1        4.47        3.33      4.48 o 
  -6   9   1      257.89      281.34      9.64 o 
  -5   9   1      112.95      118.87      5.12 o 
  -4   9   1      365.89      376.02     10.23 o 
  -3   9   1      847.94      770.25     14.77 o 
  -2   9   1      136.55      138.94      6.20 o 
  -1   9   1        4.47        3.48      1.63 o 
   0   9   1      280.95      300.77      6.69 o 
   1   9   1       53.20       48.09      3.06 o 
   2   9   1     2460.51     2591.59     33.59 o 
   3   9   1      163.89      139.05      6.86 o 
   4   9   1      680.75      630.60     16.44 o 
   5   9   1      136.93      154.59     10.59 o 
   6   9   1      858.63      793.30     17.29 o 
   7   9   1       64.02       69.53      6.68 o 
   8   9   1        0.75       -1.76      4.28 o 
   9   9   1        6.84       10.12      8.52 o 
  10   9   1       47.08       36.09     11.37 o 
  11   9   1        0.01        2.13      9.54 o 
 -12  10   1       21.99       45.59     13.97 o 
 -11  10   1       10.56        8.96     11.09 o 
 -10  10   1        0.10       -3.57      8.71 o 
  -9  10   1       41.46       38.75     10.44 o 
  -8  10   1       40.72       45.28      7.09 o 
  -7  10   1      272.03      249.93     12.77 o 
  -6  10   1      290.33      259.44     12.34 o 
  -5  10   1        4.90        5.58      3.10 o 
  -4  10   1       18.02       17.53      3.78 o 
  -3  10   1       21.34       22.27      3.73 o 
  -2  10   1      160.48      160.72      7.02 o 
  -1  10   1      237.10      246.18      6.18 o 
   0  10   1        0.99        2.60      1.81 o 
   1  10   1       49.21       61.47      3.17 o 
   2  10   1     1237.77     1228.66     20.22 o 
   3  10   1      160.99      167.50      7.73 o 
   4  10   1      392.14      395.97     11.53 o 
   5  10   1      425.85      372.43     11.41 o 
   6  10   1      168.80      168.62      9.04 o 
   7  10   1      124.78      133.53     10.10 o 
   8  10   1        3.59        0.59      7.05 o 
   9  10   1       20.47       22.53      8.75 o 
  10  10   1       50.98       51.50     13.10 o 
  11  10   1        0.97        1.69     12.52 o 
 -11  11   1       56.95       66.58     16.26 o 
 -10  11   1       70.50       32.15     10.74 o 
  -9  11   1        0.29       -6.65      6.65 o 
  -8  11   1       14.35       15.01      7.59 o 
  -7  11   1       77.78       67.23      8.02 o 
  -6  11   1        0.03        4.76      3.66 o 
  -5  11   1      165.15      150.81      8.17 o 
  -4  11   1       34.37       30.18      4.50 o 
  -3  11   1      176.37      175.14      7.99 o 
  -2  11   1      198.33      203.67      8.00 o 
  -1  11   1     1556.17     1582.01     21.23 o 
   0  11   1        2.86        4.03      2.38 o 
   1  11   1      316.04      306.89      6.83 o 
   2  11   1      596.03      598.56     13.48 o 
   3  11   1       29.30       39.64      4.79 o 
   4  11   1      217.77      246.23      9.47 o 
   5  11   1      278.94      264.85     10.23 o 
   6  11   1        0.56        3.67      6.61 o 
   7  11   1        2.85       10.17      4.56 o 
   8  11   1       47.95       43.88      9.08 o 
   9  11   1       33.06       12.16      8.41 o 
  10  11   1       60.69       51.56     12.62 o 
  11  11   1        0.40       -9.57      9.57 o 
 -11  12   1        0.68        8.64      8.98 o 
 -10  12   1        0.06        5.55      8.69 o 
  -9  12   1        2.41        6.99      7.24 o 
  -8  12   1       22.92       31.30      6.16 o 
  -7  12   1       54.76       45.73      7.27 o 
  -6  12   1       25.08       23.04      5.07 o 
  -5  12   1      275.18      248.85     10.23 o 
  -4  12   1       38.18       50.43      5.89 o 
  -3  12   1      110.79      114.61      7.16 o 
  -2  12   1       57.31       62.58      5.60 o 
  -1  12   1      445.83      431.04      9.03 o 
   0  12   1      336.29      298.14      8.03 o 
   1  12   1       83.32       76.17      3.74 o 
   2  12   1        0.00       -0.74      2.71 o 
   3  12   1       17.48       15.55      5.40 o 
   4  12   1        0.45        0.74      3.01 o 
   5  12   1      202.84      187.49     17.38 o 
   6  12   1      312.56      276.68     11.44 o 
   7  12   1       11.97        0.30      4.23 o 
   8  12   1        4.09        5.51      4.78 o 
   9  12   1        1.81        6.01      8.33 o 
  10  12   1      101.91      111.50     16.84 o 
  11  12   1       49.10       67.60     13.85 o 
 -11  13   1       64.51       73.73     14.68 o 
 -10  13   1        1.49        0.26      8.07 o 
  -9  13   1        1.03       -6.71      7.32 o 
  -8  13   1       28.33       45.01      7.29 o 
  -7  13   1        9.00        9.81      5.17 o 
  -6  13   1      366.53      346.65     18.73 o 
  -5  13   1      679.70      577.35     18.96 o 
  -4  13   1      327.41      300.18     14.54 o 
  -3  13   1        3.00        3.08      3.33 o 
  -2  13   1        7.15       10.52      4.08 o 
  -1  13   1      897.54      931.46     18.08 o 
   0  13   1       15.10       21.24      3.31 o 
   1  13   1      154.58      150.42      6.23 o 
   2  13   1        5.47        6.37      3.01 o 
   3  13   1       61.97       51.80      5.64 o 
   4  13   1       24.87       30.37      5.04 o 
   5  13   1        0.12       -3.06      3.06 o 
   6  13   1       45.72       35.93      5.59 o 
   7  13   1        0.44        2.37      4.55 o 
   8  13   1       28.21       33.45      7.08 o 
   9  13   1        0.01       -1.73      7.11 o 
  10  13   1        6.14        2.86      7.85 o 
 -10  14   1       45.93       74.37     14.38 o 
  -9  14   1       13.10        9.17     11.45 o 
  -8  14   1        0.68        6.79      6.47 o 
  -7  14   1        1.93        3.37      3.93 o 
  -6  14   1       26.79       22.10      4.68 o 
  -5  14   1      375.17      332.27     12.06 o 
  -4  14   1      165.51      162.97     10.32 o 
  -3  14   1       79.92       65.45      6.37 o 
  -2  14   1        2.87        8.76      3.67 o 
  -1  14   1      273.45      268.51      9.85 o 
   0  14   1       39.67       42.46      4.03 o 
   1  14   1      293.40      308.13     11.50 o 
   2  14   1        3.34        5.98      3.36 o 
   3  14   1      174.47      165.54      9.01 o 
   4  14   1       28.47       28.10      5.05 o 
   5  14   1        0.52        2.24      3.55 o 
   6  14   1       34.18       33.45      5.67 o 
   7  14   1        0.25        1.06      4.64 o 
   8  14   1        5.83        0.55      5.61 o 
   9  14   1        1.34        0.02      7.72 o 
  10  14   1        3.03        7.19      8.43 o 
 -10  15   1        7.57        9.22      9.49 o 
  -9  15   1       30.59       20.38     19.11 o 
  -8  15   1       12.27       11.20      6.29 o 
  -7  15   1       11.42        7.00      5.46 o 
  -6  15   1       15.50       12.22      4.38 o 
  -5  15   1       20.28       15.39      5.44 o 
  -4  15   1        4.50        5.11      3.81 o 
  -3  15   1       90.13       74.56      7.05 o 
  -2  15   1       41.91       41.60      5.59 o 
  -1  15   1       28.04       35.88     11.28 o 
   0  15   1       30.22       34.75      8.01 o 
   1  15   1        9.07        8.36      3.80 o 
   2  15   1       20.97       22.69      4.57 o 
   3  15   1       86.56       66.80      6.60 o 
   4  15   1        5.74       12.75      4.39 o 
   5  15   1       27.51       22.01      5.13 o 
   6  15   1        3.90        9.84      4.34 o 
   7  15   1       56.37       62.81      8.82 o 
   8  15   1       23.20       27.42      7.06 o 
   9  15   1        5.25        3.68     10.61 o 
  10  15   1        5.08       10.39      9.31 o 
 -10  16   1        9.73        9.16      9.60 o 
  -9  16   1       20.83       33.66     10.72 o 
  -8  16   1        2.12       -0.20      5.38 o 
  -7  16   1       41.97       30.69      6.52 o 
  -6  16   1       22.60       32.61      6.02 o 
  -5  16   1        0.00        0.34      3.94 o 
  -4  16   1        0.28        0.71      3.95 o 
  -3  16   1        5.95        7.71      4.29 o 
  -2  16   1      276.65      312.20     11.58 o 
  -1  16   1        0.44        8.71      4.58 o 
   0  16   1        1.90        4.89      6.85 o 
   1  16   1      102.50       98.98      9.35 o 
   2  16   1       27.08       37.00      5.48 o 
   3  16   1       68.12       64.50      7.07 o 
   4  16   1       30.83       25.67      6.41 o 
   5  16   1        1.35        6.19      4.37 o 
   6  16   1       15.56       20.54      5.26 o 
   7  16   1        0.65       -4.58      4.59 o 
   8  16   1       17.37       18.33      6.85 o 
   9  16   1        3.32        1.17      8.14 o 
  -9  17   1       27.09       32.78     18.08 o 
  -8  17   1       45.47       70.30     10.18 o 
  -7  17   1        9.89        4.59      5.41 o 
  -6  17   1       25.96       28.03      5.83 o 
  -5  17   1        1.55        2.27      4.45 o 
  -4  17   1      184.86      195.50     11.00 o 
  -3  17   1      117.45      117.38      8.92 o 
  -2  17   1      316.34      315.09     12.42 o 
  -1  17   1       16.29       27.25      8.20 o 
   0  17   1        0.74        2.24      6.16 o 
   1  17   1       99.14       62.19     10.79 o 
   2  17   1        0.03       -3.50      3.82 o 
   3  17   1        0.07        3.02      3.94 o 
   4  17   1        0.79        3.66      4.89 o 
   5  17   1       19.70       27.21      5.35 o 
   6  17   1        0.19        7.17      4.84 o 
   7  17   1       24.94       16.67      6.35 o 
   8  17   1        5.13       10.42      6.24 o 
   9  17   1        2.27       -3.17     12.67 o 
  -9  18   1        5.17       19.20     10.18 o 
  -8  18   1        6.93       18.16      6.79 o 
  -7  18   1        5.25       10.38      5.92 o 
  -6  18   1        7.28       11.54      5.04 o 
  -5  18   1       29.42       25.85      5.87 o 
  -4  18   1       28.69       34.51      6.17 o 
  -3  18   1        4.84        1.89      5.25 o 
  -2  18   1       27.73       40.61      8.01 o 
  -1  18   1      179.60      161.33     15.31 o 
   0  18   1       12.45       20.26      8.56 o 
   1  18   1       51.28       64.43     31.48 o 
   2  18   1        0.28        0.68      4.93 o 
   3  18   1       23.96       31.17      5.97 o 
   4  18   1        4.59        6.26      4.23 o 
   5  18   1        1.44       -4.30      4.30 o 
   6  18   1        5.73        3.71      4.98 o 
   7  18   1        1.35        0.87      5.81 o 
   8  18   1       66.32       81.53     10.77 o 
  -8  19   1       19.86       28.54      7.83 o 
  -7  19   1        0.95        3.08      5.90 o 
  -6  19   1       16.03       22.47      6.72 o 
  -5  19   1       15.94       29.42      6.21 o 
  -4  19   1        0.23       -4.29      4.37 o 
  -3  19   1       27.25       25.68      7.41 o 
  -2  19   1        2.62        4.72      7.13 o 
  -1  19   1       27.00       29.88      9.66 o 
   0  19   1        1.35        5.27      7.14 o 
   1  19   1       24.76       22.42      8.86 o 
   2  19   1        9.29        5.38      6.60 o 
   3  19   1       68.21       77.89     11.17 o 
   4  19   1        0.01        0.55      4.51 o 
   5  19   1        0.11       -3.49      4.27 o 
   6  19   1        1.13        3.45      5.19 o 
   7  19   1        6.91       16.75      7.26 o 
   8  19   1       21.43       23.42      7.34 o 
  -7  20   1        2.56       16.28      6.69 o 
  -6  20   1        0.87        1.55      5.25 o 
  -5  20   1        2.29       10.86      7.14 o 
  -4  20   1       17.10       21.57      6.90 o 
  -3  20   1        0.70       -5.03      5.03 o 
  -2  20   1       16.35       33.61     10.15 o 
  -1  20   1        0.69        0.35      7.93 o 
   0  20   1      181.34      208.27     20.22 o 
   1  20   1       13.74        7.17      8.68 o 
   2  20   1       91.48       87.83     13.46 o 
   3  20   1       22.58        6.05      6.17 o 
   4  20   1        1.85        4.61      5.90 o 
   5  20   1        6.96       13.51      5.69 o 
   6  20   1        1.10        1.71      5.21 o 
   7  20   1        0.00        9.32      6.16 o 
  -7  21   1       14.61        2.52      7.19 o 
  -6  21   1        4.03       19.57      6.52 o 
  -5  21   1        1.04        8.07      6.20 o 
  -4  21   1       38.10       38.45      8.91 o 
  -3  21   1        2.47        1.88      6.42 o 
  -2  21   1        8.57        6.54      8.13 o 
  -1  21   1        0.02        3.71      8.62 o 
   0  21   1        7.93       16.06     12.09 o 
   1  21   1        5.13        8.70      9.30 o 
   2  21   1       31.11       40.86      9.57 o 
   3  21   1        0.78        2.92      6.38 o 
   4  21   1        0.01        4.06      6.31 o 
   5  21   1        1.32       -1.94      5.82 o 
   6  21   1        6.34       11.18      5.93 o 
  -6  22   1        1.87        7.32      7.46 o 
  -5  22   1        3.59       18.41      8.20 o 
  -4  22   1        7.62       13.63      7.36 o 
  -3  22   1       14.58       16.52      8.89 o 
  -2  22   1        0.44       -1.21     12.78 o 
  -1  22   1      194.45      235.43     21.18 o 
   0  22   1       59.05       62.06     13.57 o 
   1  22   1      133.64      115.60     16.72 o 
   2  22   1       17.61       30.01     12.67 o 
   3  22   1       27.78       47.74     10.66 o 
   4  22   1        2.19        8.16      6.69 o 
   5  22   1        6.21       14.97      7.10 o 
   6  22   1        0.40       18.28      9.29 o 
  -5  23   1        2.52       10.61      6.51 o 
  -4  23   1        1.83       11.54      7.18 o 
  -3  23   1        0.04        5.68     10.55 o 
  -2  23   1       22.66       55.74     12.41 o 
  -1  23   1        0.25       13.38     10.98 o 
   0  23   1       11.06       15.55     14.30 o 
   1  23   1        4.68       12.82     10.16 o 
   2  23   1       11.73       25.42      9.11 o 
   3  23   1        0.14       -2.47      6.41 o 
   4  23   1        1.20        4.87      7.10 o 
  -3  24   1        1.97       -6.93     16.67 o 
  -2  24   1        1.46       11.48      9.87 o 
  -1  24   1        2.33       17.98     11.60 o 
   0  24   1        0.51        5.42     10.84 o 
   1  24   1       14.31        9.58     11.38 o 
   2  24   1       22.07       12.48     13.55 o 
   3  24   1        7.80       16.60      9.02 o 
   0  25   1        8.88       26.03     16.71 o 
 -12   0   2       43.67       42.76     15.62 o 
 -10   0   2       13.11       21.87     12.58 o 
  -8   0   2      258.28      241.14     19.82 o 
  -6   0   2     1231.83     1312.87     42.97 o 
  -4   0   2     4879.86     5161.91    114.92 o 
  -2   0   2       38.91       23.92      2.46 o 
   0   0   2     3136.39     3117.19     47.81 o 
   2   0   2     6779.58     7813.51    160.37 o 
   4   0   2       11.85       17.51      5.05 o 
   6   0   2     1507.31     1596.39     34.06 o 
   8   0   2      255.55      260.36     23.03 o 
  10   0   2      137.58      178.01     23.67 o 
  12   0   2       56.38       55.04     19.95 o 
 -13   1   2        4.43       -1.12     16.63 o 
 -12   1   2        5.92        1.16      8.73 o 
 -11   1   2        0.10       -6.86      6.86 o 
 -10   1   2      141.77      142.10     14.32 o 
  -9   1   2        6.59        2.15      6.45 o 
  -8   1   2       57.47       73.68      9.71 o 
  -7   1   2       20.32       24.11      6.38 o 
  -6   1   2      409.39      439.46     15.92 o 
  -5   1   2       51.77       43.43      5.86 o 
  -4   1   2     1163.75     1071.69     23.33 o 
  -3   1   2        2.08        0.59      1.76 o 
  -2   1   2      320.82      381.68      5.68 o 
  -1   1   2     2254.87     2319.98     22.79 o 
   0   1   2      879.38      847.78     11.44 o 
   1   1   2      227.90      237.24      7.73 o 
   2   1   2     3896.71     4098.63     62.84 o 
   3   1   2      183.65      164.92      7.47 o 
   4   1   2      624.35      710.71     17.35 o 
   5   1   2     1727.23     1807.55     25.32 o 
   6   1   2       32.59       36.51      4.35 o 
   7   1   2       49.88       56.83      4.94 o 
   8   1   2      169.11      151.69     13.13 o 
   9   1   2        8.13       22.37      8.61 o 
  10   1   2       12.60       12.81      8.90 o 
  11   1   2       88.54       82.56     14.73 o 
  12   1   2       33.14       41.87     13.25 o 
 -13   2   2        5.99        7.32      8.35 o 
 -12   2   2       85.87       73.50     13.53 o 
 -11   2   2        3.98        0.09      8.16 o 
 -10   2   2        3.70       -2.84     10.40 o 
  -9   2   2       27.38       27.24      8.23 o 
  -8   2   2      234.56      262.50     14.86 o 
  -7   2   2      897.97      859.80     34.86 o 
  -6   2   2      949.32      962.46     17.30 o 
  -5   2   2     1991.76     2052.32     29.60 o 
  -4   2   2      586.64      542.01     10.63 o 
  -3   2   2      450.95      448.84      6.78 o 
  -2   2   2     1215.01     1255.53     13.93 o 
  -1   2   2    31102.98    32097.01    282.06 o 
   0   2   2     1584.84     1758.47     18.12 o 
   1   2   2    39914.36    41334.64    465.60 o 
   2   2   2     1127.21     1119.82     21.91 o 
   3   2   2      684.14      646.90     15.74 o 
   4   2   2     1051.88     1166.51     24.25 o 
   5   2   2        6.64        5.37      2.53 o 
   6   2   2      460.79      446.83     10.90 o 
   7   2   2      127.51      143.90      7.11 o 
   8   2   2        0.19       -3.31      5.52 o 
   9   2   2       57.25       53.26     10.20 o 
  10   2   2       35.39       27.60      9.82 o 
  11   2   2       54.79       56.20     19.67 o 
  12   2   2       12.20       11.36     10.32 o 
 -13   3   2       13.78       25.95     12.16 o 
 -12   3   2       29.33       31.75      8.05 o 
 -11   3   2       18.06       14.38      7.11 o 
 -10   3   2      185.47      156.28     14.45 o 
  -9   3   2       66.60       76.79     11.06 o 
  -8   3   2       51.98       56.50      9.11 o 
  -7   3   2       29.23       28.13      6.79 o 
  -6   3   2        9.94       10.58      2.90 o 
  -5   3   2     1145.13     1172.42     17.67 o 
  -4   3   2      134.37      125.40      4.70 o 
  -3   3   2     3151.25     3227.18     32.09 o 
  -2   3   2      721.56      685.31      9.15 o 
  -1   3   2      650.91      643.69      8.62 o 
   0   3   2      738.77      680.82     15.68 o 
   1   3   2     4332.73     4347.29     46.30 o 
   2   3   2     5833.02     6151.67     74.81 o 
   3   3   2      255.41      275.22      9.79 o 
   4   3   2      428.06      405.17     13.53 o 
   5   3   2      139.62      144.01      7.06 o 
   6   3   2      138.71      141.17      6.70 o 
   7   3   2      105.09      117.48      6.65 o 
   8   3   2       33.01       41.85      7.57 o 
   9   3   2       58.18       61.58     10.99 o 
  10   3   2       24.85       22.09      9.72 o 
  11   3   2      104.52      106.75     15.19 o 
  12   3   2       30.64       52.90     20.72 o 
 -13   4   2        9.44        7.30     10.80 o 
 -12   4   2       60.50       27.41     25.17 o 
 -11   4   2        3.84       14.37      6.52 o 
 -10   4   2        4.31        2.49      5.47 o 
  -9   4   2      223.06      224.07     16.89 o 
  -8   4   2        0.99        3.76      4.31 o 
  -7   4   2      557.81      542.02     12.33 o 
  -6   4   2      900.38      933.30     16.28 o 
  -5   4   2      560.90      565.22      9.18 o 
  -4   4   2      558.93      547.39      8.71 o 
  -3   4   2      700.39      710.65     12.28 o 
  -2   4   2       18.09       16.85      1.97 o 
  -1   4   2     1531.46     1476.75     16.55 o 
   0   4   2     5002.31     5131.82     53.86 o 
   1   4   2     9727.25    10122.99    102.67 o 
   2   4   2       65.50       70.80      4.52 o 
   3   4   2       25.30       20.57      3.40 o 
   4   4   2     4901.19     5422.95     83.98 o 
   5   4   2        2.53       -1.22      2.30 o 
   6   4   2      389.96      385.61     10.25 o 
   7   4   2        4.85        9.16      3.25 o 
   8   4   2        9.68       17.66      4.99 o 
   9   4   2        4.45        2.38      7.03 o 
  10   4   2        1.90        2.82      8.26 o 
  11   4   2        2.81       -1.41     13.78 o 
  12   4   2        1.14       12.23     11.01 o 
 -13   5   2       17.34       -0.09     15.02 o 
 -12   5   2       20.24       18.99     10.96 o 
 -11   5   2        7.70       11.41      9.38 o 
 -10   5   2       95.31      100.55     10.50 o 
  -9   5   2      113.07      124.50     10.66 o 
  -8   5   2      233.17      230.27     11.95 o 
  -7   5   2        1.33       11.33      4.09 o 
  -6   5   2       35.58       43.32      3.32 o 
  -5   5   2        1.80        4.73      1.89 o 
  -4   5   2      490.47      488.12     11.08 o 
  -3   5   2      166.35      169.45      4.72 o 
  -2   5   2        0.02       -0.20      1.51 o 
  -1   5   2      111.87       93.23      3.51 o 
   0   5   2        0.02        1.98      1.73 o 
   1   5   2       65.78       60.85      3.23 o 
   2   5   2      618.08      719.18     14.23 o 
   3   5   2    14491.58    16071.26    187.54 o 
   4   5   2      636.29      751.49     17.18 o 
   5   5   2      715.74      782.07     13.39 o 
   6   5   2        0.84        2.37      2.58 o 
   7   5   2        0.06        6.22      2.93 o 
   8   5   2      231.19      237.07     18.84 o 
   9   5   2        1.98       -2.58      5.61 o 
  10   5   2       41.52       54.95     13.59 o 
  11   5   2       14.68        9.66     10.32 o 
  12   5   2       24.34       19.45     16.65 o 
 -12   6   2        6.85       11.03     10.40 o 
 -11   6   2        0.40        2.91     12.48 o 
 -10   6   2       37.11       52.61     12.03 o 
  -9   6   2       69.25       59.30      8.15 o 
  -8   6   2      123.38      140.80     10.23 o 
  -7   6   2      184.49      191.50     11.64 o 
  -6   6   2      268.12      256.17      6.71 o 
  -5   6   2      736.32      777.87     12.17 o 
  -4   6   2       60.06       54.21      3.34 o 
  -3   6   2      814.95      810.79     11.66 o 
  -2   6   2     2425.00     2440.88     26.18 o 
  -1   6   2      811.14      831.77     13.24 o 
   0   6   2     1258.82     1204.35     19.77 o 
   1   6   2      232.70      204.21      5.61 o 
   2   6   2      345.09      323.71     11.18 o 
   3   6   2     2643.91     2838.62     40.59 o 
   4   6   2       28.40       19.06      3.95 o 
   5   6   2       46.51       47.74      5.19 o 
   6   6   2       24.94       27.56      3.72 o 
   7   6   2       48.97       51.35      5.17 o 
   8   6   2      138.53      147.61      8.99 o 
   9   6   2       10.11       10.83      8.07 o 
  10   6   2        5.78        1.68      9.16 o 
  11   6   2        2.69        3.13     10.15 o 
  12   6   2        0.80       -1.68     11.21 o 
 -12   7   2        1.09       -3.54      8.99 o 
 -11   7   2        0.70       -0.16      8.20 o 
 -10   7   2       45.10       59.75     12.05 o 
  -9   7   2       19.42       18.09      8.72 o 
  -8   7   2      283.82      289.26     13.11 o 
  -7   7   2      485.05      498.64     20.58 o 
  -6   7   2        1.69        2.88      2.35 o 
  -5   7   2       88.64       76.37      4.23 o 
  -4   7   2       52.76       55.27      3.56 o 
  -3   7   2      267.88      235.19      7.26 o 
  -2   7   2       66.17       65.16      4.77 o 
  -1   7   2      183.72      176.57      5.91 o 
   0   7   2     2218.66     2286.47     28.04 o 
   1   7   2       93.90       82.10      3.89 o 
   2   7   2      214.60      208.29      8.11 o 
   3   7   2    11664.44    12756.91    152.19 o 
   4   7   2     1332.19     1380.79     18.74 o 
   5   7   2        0.06       -2.23      2.23 o 
   6   7   2      332.59      317.08      9.02 o 
   7   7   2       39.12       43.54      4.76 o 
   8   7   2       16.49       15.41      5.64 o 
   9   7   2       12.90        9.04      7.63 o 
  10   7   2       70.07       73.86     13.60 o 
  11   7   2       11.57       19.45     11.30 o 
  12   7   2        5.95        2.57     16.78 o 
 -12   8   2        0.01        4.31     10.34 o 
 -11   8   2        0.83        0.82     10.51 o 
 -10   8   2       22.12        7.46      8.37 o 
  -9   8   2        0.11       -1.90      6.87 o 
  -8   8   2      156.76      124.93     13.71 o 
  -7   8   2      954.08      914.52     18.04 o 
  -6   8   2      101.49      114.82      8.92 o 
  -5   8   2       16.04       19.45      2.91 o 
  -4   8   2      403.72      374.15      7.95 o 
  -3   8   2      916.53      907.04     13.83 o 
  -2   8   2      189.37      173.07      6.58 o 
  -1   8   2     1000.05      944.91     15.47 o 
   0   8   2      701.12      632.87     11.54 o 
   1   8   2      691.65      724.85     12.32 o 
   2   8   2     2232.16     2150.70     33.30 o 
   3   8   2      886.43      807.75     17.71 o 
   4   8   2      966.32      998.48     15.18 o 
   5   8   2      910.80      850.47     14.50 o 
   6   8   2      457.52      444.95     10.59 o 
   7   8   2        2.61        4.72      4.88 o 
   8   8   2       16.08       14.40      8.69 o 
   9   8   2       16.96        9.22      7.86 o 
  10   8   2        0.30        2.95      8.29 o 
  11   8   2       35.44       40.32     13.12 o 
 -12   9   2        1.15        0.87      9.88 o 
 -11   9   2        1.52       10.28      9.93 o 
 -10   9   2       42.74       40.97     11.34 o 
  -9   9   2        2.02        0.59      6.99 o 
  -8   9   2      350.16      315.86     27.35 o 
  -7   9   2      420.41      417.25     21.75 o 
  -6   9   2      142.63      160.04      7.71 o 
  -5   9   2        4.64        5.83      2.30 o 
  -4   9   2        0.15        1.58      1.90 o 
  -3   9   2     1075.44     1028.67     17.72 o 
  -2   9   2        4.97        2.10      2.47 o 
  -1   9   2      288.19      291.62      8.21 o 
   0   9   2      286.22      257.87      9.20 o 
   1   9   2      774.94      774.70     14.87 o 
   2   9   2      434.45      528.52     14.07 o 
   3   9   2      352.46      357.60     10.16 o 
   4   9   2      136.43      160.38      6.50 o 
   5   9   2       58.35       51.27      5.65 o 
   6   9   2        8.20       11.65      3.98 o 
   7   9   2       36.46       27.41      5.26 o 
   8   9   2        9.20        7.10      5.17 o 
   9   9   2       37.23       30.53      9.82 o 
  10   9   2       30.17       29.13     11.15 o 
  11   9   2        1.67        2.08     10.31 o 
 -12  10   2       23.54       16.91     13.55 o 
 -11  10   2        0.37       -8.70      8.70 o 
 -10  10   2        0.25       -3.19      8.03 o 
  -9  10   2        6.14        6.22      7.68 o 
  -8  10   2        0.80        4.21      4.67 o 
  -7  10   2      407.55      385.67     20.29 o 
  -6  10   2      324.01      283.50      9.84 o 
  -5  10   2      231.88      205.50      8.74 o 
  -4  10   2       38.96       42.66      3.28 o 
  -3  10   2       16.36       16.19      3.72 o 
  -2  10   2      349.73      316.41      9.26 o 
  -1  10   2       35.56       28.47      4.25 o 
   0  10   2       37.67       38.16      4.03 o 
   1  10   2        0.53       15.98      3.95 o 
   2  10   2      280.07      232.85      9.71 o 
   3  10   2      143.90      148.83      7.63 o 
   4  10   2       57.34       58.60      5.75 o 
   5  10   2      258.52      245.87      9.96 o 
   6  10   2      285.95      262.67     12.43 o 
   7  10   2       84.17       81.20      7.45 o 
   8  10   2        4.26        8.44      4.84 o 
   9  10   2        6.28        5.73     14.92 o 
  10  10   2       16.37       12.59     10.33 o 
  11  10   2       22.31       13.66     11.06 o 
 -11  11   2        8.94        6.79     13.23 o 
 -10  11   2        5.02        9.91      8.59 o 
  -9  11   2       28.42       13.49      8.30 o 
  -8  11   2       42.32       41.42      7.57 o 
  -7  11   2      155.83      157.69     10.85 o 
  -6  11   2        6.76        6.22      3.82 o 
  -5  11   2       79.15       90.07      6.72 o 
  -4  11   2      151.58      145.27      7.69 o 
  -3  11   2       22.99       26.43      4.29 o 
  -2  11   2       76.03       68.88      5.49 o 
  -1  11   2      997.17      926.74     16.89 o 
   0  11   2       77.35       86.61      5.57 o 
   1  11   2     1060.15     1078.84     17.38 o 
   2  11   2      215.70      206.86      8.40 o 
   3  11   2       74.22       64.72      5.86 o 
   4  11   2      528.50      513.06     13.64 o 
   5  11   2      151.57      129.80      8.36 o 
   6  11   2       40.20       27.23      5.22 o 
   7  11   2       20.21       30.34      5.28 o 
   8  11   2        7.35        7.79      4.71 o 
   9  11   2       10.71        6.53      7.28 o 
  10  11   2        6.26       -5.38      8.30 o 
  11  11   2        2.78       -9.58      9.58 o 
 -11  12   2        0.13        6.88      9.68 o 
 -10  12   2       21.21       46.05     11.76 o 
  -9  12   2        1.91       -0.01      6.91 o 
  -8  12   2        0.67       -2.78      4.74 o 
  -7  12   2        4.82        6.76      4.82 o 
  -6  12   2      296.29      319.67     13.60 o 
  -5  12   2       69.26       77.72      6.69 o 
  -4  12   2        7.78        7.84      3.64 o 
  -3  12   2       18.97       20.76      4.15 o 
  -2  12   2        0.11        2.07      2.94 o 
  -1  12   2        7.34        2.87      2.80 o 
   0  12   2        1.40        0.20      2.57 o 
   1  12   2      379.88      373.28      8.91 o 
   2  12   2      361.57      332.26     10.48 o 
   3  12   2      173.82      158.68      8.35 o 
   4  12   2        3.80        6.75      3.73 o 
   5  12   2        0.11       -1.20      4.73 o 
   6  12   2       52.41       59.76      6.76 o 
   7  12   2       57.42       55.81      7.77 o 
   8  12   2       41.88       43.77     11.73 o 
   9  12   2       11.35       -0.17      8.23 o 
  10  12   2        3.31        6.41      8.40 o 
 -11  13   2        4.18        4.53     10.19 o 
 -10  13   2        9.60        6.39      8.63 o 
  -9  13   2        2.17       -1.11     14.08 o 
  -8  13   2       23.45       22.25      6.19 o 
  -7  13   2       17.53       18.99      5.44 o 
  -6  13   2      279.20      274.20     11.30 o 
  -5  13   2      173.63      180.56      9.58 o 
  -4  13   2      195.88      171.83      8.99 o 
  -3  13   2       91.42       87.00      6.86 o 
  -2  13   2        0.11        1.08      3.10 o 
  -1  13   2       92.42      100.48      5.21 o 
   0  13   2      388.44      315.00     10.20 o 
   1  13   2       31.35       37.01      4.91 o 
   2  13   2       22.20       19.38      4.29 o 
   3  13   2       63.95       81.41      7.05 o 
   4  13   2        9.39        9.67      3.69 o 
   5  13   2      124.90      100.37      7.99 o 
   6  13   2       30.09       20.23      5.04 o 
   7  13   2        8.75       19.91      5.19 o 
   8  13   2       94.28       92.36     10.63 o 
   9  13   2       13.88       10.32      8.04 o 
  10  13   2       19.66       23.01     10.83 o 
 -11  14   2        2.90       10.10     11.13 o 
 -10  14   2        5.86       -0.86      8.37 o 
  -9  14   2        6.77       19.93     10.06 o 
  -8  14   2       38.44       53.95      7.95 o 
  -7  14   2        2.52        7.82      5.94 o 
  -6  14   2       31.54       25.19      5.31 o 
  -5  14   2      205.85      201.72     10.22 o 
  -4  14   2      219.19      247.99     13.54 o 
  -3  14   2      142.96      138.82      8.40 o 
  -2  14   2       25.63       29.69      4.86 o 
  -1  14   2      100.93       91.74      5.44 o 
   0  14   2      104.04       97.95      6.94 o 
   1  14   2       49.88       50.21      8.45 o 
   2  14   2        2.51        4.10      3.39 o 
   3  14   2       75.31       65.20      6.55 o 
   4  14   2       14.65        5.55      3.83 o 
   5  14   2       50.02       43.32      6.22 o 
   6  14   2       36.81       41.10      6.35 o 
   7  14   2      137.29      116.75      9.49 o 
   8  14   2       29.65       18.19      6.13 o 
   9  14   2        1.93       13.12      9.46 o 
  10  14   2        7.38       15.25      9.29 o 
 -10  15   2       32.03       39.71     12.17 o 
  -9  15   2        0.13        7.11     15.28 o 
  -8  15   2        5.22       12.33      5.48 o 
  -7  15   2       65.55       53.55      8.22 o 
  -6  15   2       39.55       45.69      6.10 o 
  -5  15   2       23.30       18.68      5.02 o 
  -4  15   2      220.90      220.89     17.82 o 
  -3  15   2       12.98       20.89      4.87 o 
  -2  15   2       12.06       11.66      4.51 o 
  -1  15   2       20.39       22.92      5.07 o 
   0  15   2      266.74      270.87     25.15 o 
   1  15   2      140.22      132.95      8.07 o 
   2  15   2       51.14       63.02      6.25 o 
   3  15   2       26.51       22.59      4.62 o 
   4  15   2        4.92       -0.33      3.65 o 
   5  15   2      126.03      115.29      9.08 o 
   6  15   2        3.39        3.65      4.30 o 
   7  15   2       14.50       14.29      5.89 o 
   8  15   2       30.22       31.32     10.00 o 
   9  15   2        4.67        6.70      9.58 o 
 -10  16   2       26.28       36.84     12.15 o 
  -9  16   2       12.14       20.83     10.38 o 
  -8  16   2       62.49       75.93     10.18 o 
  -7  16   2       10.32       13.84      5.81 o 
  -6  16   2        0.94        0.01      4.03 o 
  -5  16   2       34.72       33.75      5.88 o 
  -4  16   2       22.76       25.10      6.13 o 
  -3  16   2       58.24       57.75      6.63 o 
  -2  16   2      103.22      109.29      8.02 o 
  -1  16   2       29.24       26.90      7.94 o 
   0  16   2       27.51       26.76      8.41 o 
   1  16   2      407.57      398.93     16.76 o 
   2  16   2        5.63        2.58      3.77 o 
   3  16   2       82.00       88.43      7.76 o 
   4  16   2      128.46      119.31      9.10 o 
   5  16   2        9.02        8.37      4.61 o 
   6  16   2        7.20        3.95      4.65 o 
   7  16   2       75.57       72.81      9.54 o 
   8  16   2       46.86       46.71      8.32 o 
   9  16   2        1.80        7.11      9.82 o 
  -9  17   2       15.64        6.20      8.75 o 
  -8  17   2        0.86        5.35      6.21 o 
  -7  17   2        2.29        7.49      8.17 o 
  -6  17   2        9.59        6.73      4.85 o 
  -5  17   2       11.48       10.45      4.86 o 
  -4  17   2       94.31       89.45      8.27 o 
  -3  17   2      477.12      429.35     14.22 o 
  -2  17   2       53.70       51.59      6.47 o 
  -1  17   2        0.13        1.96      6.83 o 
   0  17   2        0.48       -2.80     11.04 o 
   1  17   2       85.13       82.26     12.11 o 
   2  17   2       53.55       38.64      5.84 o 
   3  17   2       16.55       14.70      4.88 o 
   4  17   2        0.31        4.80      4.29 o 
   5  17   2        2.25        6.97      4.53 o 
   6  17   2        1.76        2.37      4.68 o 
   7  17   2        0.29       -4.88      4.88 o 
   8  17   2        9.67       13.21      6.84 o 
   9  17   2        1.27        1.92      9.54 o 
  -9  18   2        3.21        9.64     10.59 o 
  -8  18   2        9.15       18.72      6.73 o 
  -7  18   2        0.05       15.44      6.13 o 
  -6  18   2        8.54        8.21      4.95 o 
  -5  18   2       29.47       27.10      6.07 o 
  -4  18   2        2.98       -1.39      4.15 o 
  -3  18   2        0.00        4.59      4.54 o 
  -2  18   2       64.92       75.53     11.76 o 
  -1  18   2       25.10       23.41      8.47 o 
   0  18   2       33.40       24.59      8.99 o 
   1  18   2       40.98       38.52      9.90 o 
   2  18   2        0.09       -0.78      4.03 o 
   3  18   2        1.83        2.12      4.25 o 
   4  18   2       31.91       39.83      6.39 o 
   5  18   2        5.30        2.44      4.58 o 
   6  18   2       15.69       18.86      6.08 o 
   7  18   2       59.69       77.89     10.86 o 
   8  18   2        2.27        6.88      6.61 o 
  -8  19   2       22.06       46.87     13.65 o 
  -7  19   2        0.53        1.63      5.42 o 
  -6  19   2        1.57        8.99      4.70 o 
  -5  19   2        0.62        0.87      4.95 o 
  -4  19   2        9.04        9.77      5.45 o 
  -3  19   2       60.74       57.15      9.56 o 
  -2  19   2       10.58       16.49      8.36 o 
  -1  19   2        0.41        4.41      7.66 o 
   0  19   2        4.53        2.54      7.32 o 
   1  19   2        4.27       -6.57      6.57 o 
   2  19   2      180.45      165.00     16.63 o 
   3  19   2        3.32       -2.43      4.20 o 
   4  19   2        7.20        8.89      4.95 o 
   5  19   2        6.42       10.19      5.17 o 
   6  19   2        2.01        6.32      5.16 o 
   7  19   2        0.86        6.60      6.35 o 
   8  19   2        0.41       19.77     11.04 o 
  -8  20   2        6.86       18.55      7.78 o 
  -7  20   2        6.09       -2.33      5.96 o 
  -6  20   2        8.29       25.06      7.51 o 
  -5  20   2       89.70      107.08     14.48 o 
  -4  20   2       12.15       13.08      6.35 o 
  -3  20   2       26.00       22.84      7.44 o 
  -2  20   2      101.92      109.51     15.00 o 
  -1  20   2       59.36       44.28     11.08 o 
   0  20   2       54.85       74.25     13.10 o 
   1  20   2      108.97      126.64     17.01 o 
   2  20   2       24.52       30.16      9.15 o 
   3  20   2      133.74      151.20     23.64 o 
   4  20   2        0.38       -1.31      4.41 o 
   5  20   2       34.06       45.19      7.23 o 
   6  20   2        1.68       -1.26      5.19 o 
   7  20   2        2.80        4.19      6.43 o 
  -7  21   2        0.01        9.81      9.85 o 
  -6  21   2        8.05       22.63      8.35 o 
  -5  21   2        1.19        1.51      6.15 o 
  -4  21   2        4.86        1.95      6.47 o 
  -3  21   2        5.97        7.12      7.71 o 
  -2  21   2      130.83      144.25     16.88 o 
  -1  21   2       40.74       66.43     13.19 o 
   0  21   2       42.56       44.95     27.07 o 
   1  21   2        2.36       -7.80      7.80 o 
   2  21   2       13.95       12.16      8.01 o 
   3  21   2        5.89        4.71      6.56 o 
   4  21   2       12.29       18.19      7.05 o 
   5  21   2        5.67       17.02      7.21 o 
   6  21   2        1.41        1.55      5.44 o 
  -6  22   2        8.10       21.23     14.42 o 
  -5  22   2        3.27       -6.16      6.16 o 
  -4  22   2       12.64       25.09      8.43 o 
  -3  22   2       27.16       22.63      9.44 o 
  -2  22   2       10.08       24.06      9.74 o 
  -1  22   2       22.03        9.35     22.71 o 
   0  22   2        7.62       -1.87      8.66 o 
   1  22   2       18.56       26.62     10.58 o 
   2  22   2        7.48       15.24     10.36 o 
   3  22   2        3.49       15.70      8.37 o 
   4  22   2        6.35       -6.02      6.02 o 
   5  22   2        2.41        0.89      6.59 o 
  -5  23   2        1.03        9.53     13.57 o 
  -4  23   2        0.24        7.92      7.89 o 
  -3  23   2        1.81       11.73      7.89 o 
  -2  23   2       22.06       13.94      8.80 o 
  -1  23   2       36.20       24.18     11.69 o 
   0  23   2       28.99       22.95     11.88 o 
   1  23   2       43.44       47.34     13.69 o 
   2  23   2        0.01       20.85      8.89 o 
   3  23   2        0.34        4.23      8.32 o 
   4  23   2        1.93       11.13      7.06 o 
  -3  24   2       18.64        8.43      9.74 o 
  -2  24   2       18.64       29.57     21.06 o 
  -1  24   2       36.02       65.35     16.07 o 
   0  24   2       24.78       18.48     11.36 o 
   1  24   2        0.09        0.05      9.47 o 
   2  24   2        4.79       13.05      8.98 o 
   3  24   2        7.56       17.62      8.46 o 
 -13   0   3       21.83       19.73     15.62 o 
 -11   0   3      118.29      138.76     21.14 o 
  -9   0   3       78.13       72.89     14.94 o 
  -7   0   3      215.42      239.51     18.23 o 
  -5   0   3      961.31     1015.32     34.41 o 
  -3   0   3     3294.38     3338.79     51.44 o 
  -1   0   3     3476.96     3610.47     44.92 o 
   1   0   3      693.23      659.48     22.68 o 
   3   0   3       94.12       82.95      9.46 o 
   5   0   3      700.79      654.72     26.19 o 
   7   0   3       30.52       38.07      7.22 o 
   9   0   3        9.99       25.42     12.46 o 
  11   0   3        5.54       26.62     15.49 o 
 -13   1   3        5.38       19.31     10.62 o 
 -12   1   3        4.10        1.19      9.05 o 
 -11   1   3       12.37       18.69     11.49 o 
 -10   1   3        1.40       -5.07     10.19 o 
  -9   1   3       28.07       14.36      7.34 o 
  -8   1   3       80.70      100.32     10.66 o 
  -7   1   3       29.58       27.44      6.55 o 
  -6   1   3      705.59      701.15     20.58 o 
  -5   1   3      303.90      353.48     18.02 o 
  -4   1   3       77.10       96.00      5.67 o 
  -3   1   3       79.75       83.40      3.47 o 
  -2   1   3     1193.05     1314.71     14.99 o 
  -1   1   3       44.04       42.49      2.08 o 
   0   1   3     5679.30     6054.28     63.88 o 
   1   1   3     1221.18     1140.18     18.79 o 
   2   1   3       82.89       60.43      7.96 o 
   3   1   3      750.37      763.22     18.98 o 
   4   1   3      145.27      154.11      8.84 o 
   5   1   3      612.31      594.58     17.76 o 
   6   1   3       52.28       49.87      6.59 o 
   7   1   3      630.17      609.42     14.30 o 
   8   1   3       40.36       41.74      9.12 o 
   9   1   3       58.56       90.16     12.37 o 
  10   1   3        0.00        4.72      8.72 o 
  11   1   3       14.57       24.67     10.99 o 
  12   1   3        7.69        9.55     11.65 o 
 -13   2   3        3.14        7.72      7.12 o 
 -12   2   3        4.53       15.93      7.00 o 
 -11   2   3       59.85       49.24     11.01 o 
 -10   2   3        1.61        4.29     11.02 o 
  -9   2   3       75.46       79.63     10.88 o 
  -8   2   3       29.75       20.98      7.09 o 
  -7   2   3       65.35       63.37      8.39 o 
  -6   2   3       39.07       37.43      6.59 o 
  -5   2   3      999.36     1021.53     17.39 o 
  -4   2   3        2.43        4.22      2.03 o 
  -3   2   3       36.56       47.74      2.73 o 
  -2   2   3     2257.79     2241.05     23.41 o 
  -1   2   3     2636.62     2534.74     25.98 o 
   0   2   3       35.80       18.89      1.77 o 
   1   2   3      366.83      297.80     10.47 o 
   2   2   3       54.00       51.98      7.06 o 
   3   2   3      183.18      177.94      9.63 o 
   4   2   3       15.79       18.08      4.38 o 
   5   2   3     2467.63     2530.48     46.40 o 
   6   2   3        0.45        3.65      2.96 o 
   7   2   3      166.27      189.62     13.18 o 
   8   2   3      284.88      278.92     12.57 o 
   9   2   3       93.47      104.21     18.13 o 
  10   2   3       74.11       67.80     13.17 o 
  11   2   3        2.35        6.89     10.05 o 
  12   2   3        2.18       -8.39     15.45 o 
 -13   3   3       14.47       11.99     11.75 o 
 -12   3   3        0.86       -0.84      7.55 o 
 -11   3   3        9.10       12.44      6.37 o 
 -10   3   3        5.96       10.68      5.68 o 
  -9   3   3       31.08       21.91      5.79 o 
  -8   3   3      341.05      365.90     22.94 o 
  -7   3   3      111.57      118.52      8.75 o 
  -6   3   3      517.38      586.48     11.66 o 
  -5   3   3      533.12      489.64     10.05 o 
  -4   3   3     3196.37     3560.88     36.02 o 
  -3   3   3     1701.93     1788.87     22.08 o 
  -2   3   3     1828.18     1882.22     20.56 o 
  -1   3   3    11259.87    11908.42    107.80 o 
   0   3   3     1273.02     1275.45     14.87 o 
   1   3   3      164.34      147.84      4.60 o 
   2   3   3     1543.22     1554.45     30.12 o 
   3   3   3     1977.88     2066.91     68.37 o 
   4   3   3     1287.07     1427.54     37.86 o 
   5   3   3        3.40        0.31      3.52 o 
   6   3   3        1.37       -1.48      2.80 o 
   7   3   3       32.43       33.91      4.59 o 
   8   3   3       19.26       24.68      5.81 o 
   9   3   3       71.31       55.87     10.80 o 
  10   3   3        1.00       -0.89      8.70 o 
  11   3   3        1.16       11.43     14.30 o 
  12   3   3        0.75       -8.26     14.21 o 
 -13   4   3        0.10       -8.16      8.16 o 
 -12   4   3        0.60      -12.25     13.35 o 
 -11   4   3       13.08       14.25      6.77 o 
 -10   4   3       74.39       59.92     11.16 o 
  -9   4   3       34.34       33.12      6.44 o 
  -8   4   3      242.24      234.59     16.90 o 
  -7   4   3       85.46       95.43      5.57 o 
  -6   4   3       26.09       27.89      3.25 o 
  -5   4   3        7.45        6.95      2.05 o 
  -4   4   3      379.54      349.48      7.02 o 
  -3   4   3      710.20      737.25     13.08 o 
  -2   4   3     1343.38     1337.34     16.10 o 
  -1   4   3      983.81     1025.66     13.24 o 
   0   4   3       18.79       31.38      3.68 o 
   1   4   3       50.23       50.64      3.28 o 
   2   4   3       30.34       23.57      3.31 o 
   3   4   3      622.00      579.22     13.33 o 
   4   4   3       39.33       44.11      6.00 o 
   5   4   3      830.36      835.62     21.88 o 
   6   4   3        0.30        5.64      2.93 o 
   7   4   3      163.10      167.61      8.26 o 
   8   4   3       43.40       44.40      6.54 o 
   9   4   3       48.47       56.10     10.95 o 
  10   4   3        0.16        0.25      8.47 o 
  11   4   3        0.26       -4.37     13.48 o 
  12   4   3        8.23       20.21     12.86 o 
 -13   5   3       14.24       14.22     10.85 o 
 -12   5   3        6.22        6.96     11.96 o 
 -11   5   3        0.51       -4.84      6.57 o 
 -10   5   3      124.43       95.53     10.28 o 
  -9   5   3      217.54      208.42     21.79 o 
  -8   5   3       10.74       21.13      5.48 o 
  -7   5   3       24.50       38.03      4.53 o 
  -6   5   3       22.70       27.01      2.88 o 
  -5   5   3       17.75       15.11      2.45 o 
  -4   5   3      872.43      944.82     17.56 o 
  -3   5   3     1319.97     1237.24     15.76 o 
  -2   5   3      159.83      156.47      4.74 o 
  -1   5   3      254.65      206.89      5.35 o 
   0   5   3     3092.72     3064.97     35.62 o 
   1   5   3      738.70      672.99     11.36 o 
   2   5   3     1294.18     1369.02     22.71 o 
   3   5   3      127.46      117.89      6.63 o 
   4   5   3       10.92       14.08      4.34 o 
   5   5   3       35.29       37.70      4.94 o 
   6   5   3      107.85       98.93      6.50 o 
   7   5   3       28.39       39.69      5.42 o 
   8   5   3      132.74      141.56     15.23 o 
   9   5   3       57.34       67.23      9.46 o 
  10   5   3        0.69        1.83      8.73 o 
  11   5   3        0.44       -8.43     10.06 o 
  12   5   3        6.39        5.78     16.52 o 
 -12   6   3        4.49       10.00     19.32 o 
 -11   6   3        0.02       -3.70     11.17 o 
 -10   6   3       69.85       57.24     11.24 o 
  -9   6   3       92.42      104.47      9.69 o 
  -8   6   3      970.89      963.93     28.20 o 
  -7   6   3       34.93       31.45      4.15 o 
  -6   6   3      186.02      167.06      5.75 o 
  -5   6   3      112.56      134.60      5.17 o 
  -4   6   3       16.68       12.81      2.34 o 
  -3   6   3       53.36       44.90      3.24 o 
  -2   6   3       10.55       20.65      2.59 o 
  -1   6   3      800.32      680.49     12.03 o 
   0   6   3     3300.49     3509.13     35.54 o 
   1   6   3     1815.41     1774.73     23.12 o 
   2   6   3     1593.47     1785.12     28.12 o 
   3   6   3     1238.55     1223.95     22.43 o 
   4   6   3      144.56      141.57      7.88 o 
   5   6   3        0.71        1.70      3.26 o 
   6   6   3      158.84      162.25      7.62 o 
   7   6   3       25.01       21.91      4.04 o 
   8   6   3        6.43        8.96      5.07 o 
   9   6   3        0.03       10.70      8.32 o 
  10   6   3        5.88        5.03     11.39 o 
  11   6   3        0.01       12.74     10.73 o 
 -12   7   3        7.17       14.34      7.54 o 
 -11   7   3        0.54       14.83      8.26 o 
 -10   7   3       45.28       46.18      9.69 o 
  -9   7   3       10.12        3.88      5.80 o 
  -8   7   3       10.44       14.29      5.56 o 
  -7   7   3      154.17      159.10      7.50 o 
  -6   7   3      137.02      147.59      5.82 o 
  -5   7   3       50.19       54.57      3.80 o 
  -4   7   3      139.12      150.09      5.32 o 
  -3   7   3      221.11      201.66      5.85 o 
  -2   7   3       66.65       45.29      3.33 o 
  -1   7   3      146.92      137.80      7.90 o 
   0   7   3      436.16      349.52      8.18 o 
   1   7   3        7.08       13.26      2.37 o 
   2   7   3     2377.42     2677.88     39.28 o 
   3   7   3      385.28      298.66     10.35 o 
   4   7   3       82.81       72.52      6.56 o 
   5   7   3        0.01       -3.07      3.07 o 
   6   7   3        5.74       -0.11      3.20 o 
   7   7   3        9.09        8.32      3.60 o 
   8   7   3        8.52       14.03      5.61 o 
   9   7   3       15.62       19.24      8.58 o 
  10   7   3        2.00       -1.35      8.71 o 
  11   7   3        0.48       13.54     11.15 o 
 -12   8   3        7.26        7.09      9.84 o 
 -11   8   3        0.82       -1.71      6.51 o 
 -10   8   3        6.23        3.02      6.18 o 
  -9   8   3        1.95       -1.96      6.01 o 
  -8   8   3      389.94      374.29     19.63 o 
  -7   8   3       14.15       14.53      3.83 o 
  -6   8   3      212.66      191.65      6.64 o 
  -5   8   3      529.44      524.72     10.31 o 
  -4   8   3       24.05       17.48      2.82 o 
  -3   8   3      401.50      395.62      8.37 o 
  -2   8   3      322.24      332.79      9.64 o 
  -1   8   3       59.08       59.03      4.36 o 
   0   8   3      589.77      561.09     11.08 o 
   1   8   3      358.89      414.04      9.23 o 
   2   8   3      950.24      892.25     19.96 o 
   3   8   3     1407.07     1474.05     26.55 o 
   4   8   3      140.43      149.36      8.71 o 
   5   8   3       26.29       30.21      4.41 o 
   6   8   3        3.20        7.06      3.14 o 
   7   8   3        2.62        5.56      3.90 o 
   8   8   3        4.57        4.96      5.08 o 
   9   8   3        3.94       10.92      8.33 o 
  10   8   3       11.75       15.26     10.66 o 
  11   8   3       21.89       15.37     15.49 o 
 -12   9   3        3.46       -8.78      9.24 o 
 -11   9   3        1.55       -3.98      7.84 o 
 -10   9   3        0.41       -6.09      6.09 o 
  -9   9   3       17.99       19.44      7.66 o 
  -8   9   3       49.39       39.20      8.84 o 
  -7   9   3     1759.61     1751.88     51.62 o 
  -6   9   3       18.94       19.73      3.28 o 
  -5   9   3      253.83      233.28      7.00 o 
  -4   9   3        1.65        2.62      2.26 o 
  -3   9   3       93.36      103.34      4.81 o 
  -2   9   3        0.67       -1.55      2.15 o 
  -1   9   3      230.69      228.75      7.53 o 
   0   9   3      251.91      264.47      7.65 o 
   1   9   3      375.43      350.89     14.91 o 
   2   9   3       31.52       28.26      4.65 o 
   3   9   3      453.69      434.61     13.27 o 
   4   9   3      413.33      411.21     13.45 o 
   5   9   3       96.77      102.74      7.38 o 
   6   9   3       52.81       76.78      8.56 o 
   7   9   3      143.21      177.63      9.97 o 
   8   9   3        3.57       -3.89      6.16 o 
   9   9   3       76.33       56.79     11.86 o 
  10   9   3        1.06        0.47      8.64 o 
  11   9   3        0.61       -1.07     10.21 o 
 -12  10   3        0.73       -8.25     10.17 o 
 -11  10   3        4.55        5.46     11.13 o 
 -10  10   3        7.80       -0.28      7.93 o 
  -9  10   3        2.01        6.39      7.59 o 
  -8  10   3        0.01        8.77      6.52 o 
  -7  10   3       15.47       13.61      4.74 o 
  -6  10   3     2284.97     2174.40     85.07 o 
  -5  10   3      100.92      109.19     10.24 o 
  -4  10   3     1016.27     1030.09     16.13 o 
  -3  10   3        0.01       -1.82      3.10 o 
  -2  10   3       10.90       13.89      3.23 o 
  -1  10   3      203.40      181.70      7.23 o 
   0  10   3      621.08      672.43     15.10 o 
   1  10   3      299.90      303.94      8.26 o 
   2  10   3      117.90      114.15      7.89 o 
   3  10   3       62.79       53.85      6.58 o 
   4  10   3      245.60      252.15      9.78 o 
   5  10   3      457.61      436.53     17.79 o 
   6  10   3        5.70       14.46      4.50 o 
   7  10   3       89.96       93.29     13.64 o 
   8  10   3       20.31       13.90      5.69 o 
   9  10   3        0.00       -3.67      8.45 o 
  10  10   3       13.98       -2.70     14.40 o 
  11  10   3        9.29       13.65     11.93 o 
 -12  11   3        0.01       -6.25     14.60 o 
 -11  11   3        0.24        2.22      9.00 o 
 -10  11   3        0.40        8.63      8.66 o 
  -9  11   3        0.01        4.82      8.75 o 
  -8  11   3        5.00        5.00      6.89 o 
  -7  11   3       52.01       53.92      7.31 o 
  -6  11   3      255.03      255.56     12.42 o 
  -5  11   3      108.77      115.21      9.46 o 
  -4  11   3        0.50        0.97      3.19 o 
  -3  11   3      184.97      171.03      8.01 o 
  -2  11   3       40.67       44.35      4.83 o 
  -1  11   3      124.43      124.77      6.57 o 
   0  11   3       20.56       27.84      5.03 o 
   1  11   3      468.28      464.58     10.71 o 
   2  11   3      509.37      511.57     15.22 o 
   3  11   3        4.80       -1.18      3.69 o 
   4  11   3      420.02      397.66     12.28 o 
   5  11   3      661.97      565.32     24.37 o 
   6  11   3       22.01       34.95      5.19 o 
   7  11   3       76.80       82.54     10.81 o 
   8  11   3        1.30        4.86      5.03 o 
   9  11   3        4.36        3.57      7.58 o 
  10  11   3        3.18        0.09      8.75 o 
 -11  12   3        0.84        6.30      8.78 o 
 -10  12   3        8.85       12.75      9.11 o 
  -9  12   3        7.15       14.91      9.04 o 
  -8  12   3        3.02       14.58      5.58 o 
  -7  12   3       69.74       58.24      7.76 o 
  -6  12   3     2074.31     2063.61     32.30 o 
  -5  12   3       54.69       60.20      6.18 o 
  -4  12   3      245.52      237.54      9.71 o 
  -3  12   3      289.57      261.12      9.66 o 
  -2  12   3       26.04       28.69      4.49 o 
  -1  12   3      164.61      166.34      8.40 o 
   0  12   3       21.07       32.76      5.61 o 
   1  12   3      565.06      566.30     12.32 o 
   2  12   3      347.97      343.07     13.43 o 
   3  12   3       16.84       13.45      4.08 o 
   4  12   3       42.23       48.62      5.73 o 
   5  12   3       12.50       16.90      4.71 o 
   6  12   3        1.71       11.20      4.45 o 
   7  12   3       13.03       13.07      5.10 o 
   8  12   3       54.62       51.07      8.29 o 
   9  12   3        2.94       12.27      8.56 o 
  10  12   3        7.02       17.59      9.28 o 
 -11  13   3       19.73       28.88     11.32 o 
 -10  13   3        5.31        6.15      8.84 o 
  -9  13   3       18.11       12.75      9.23 o 
  -8  13   3        0.10        7.29      4.97 o 
  -7  13   3        0.79        2.35      4.02 o 
  -6  13   3       24.45       19.49      4.86 o 
  -5  13   3      461.81      414.10     22.06 o 
  -4  13   3      264.77      278.76     10.87 o 
  -3  13   3      164.39      179.11      8.92 o 
  -2  13   3        4.15        2.54      3.35 o 
  -1  13   3       46.24       51.08      5.85 o 
   0  13   3       30.30       27.16      4.34 o 
   1  13   3      108.61      129.26      9.58 o 
   2  13   3      358.83      331.74     11.01 o 
   3  13   3       40.09       43.02      5.44 o 
   4  13   3       65.06       87.16      7.54 o 
   5  13   3       83.49       89.69      8.09 o 
   6  13   3      142.91      123.40      9.38 o 
   7  13   3        0.01        4.47      4.38 o 
   8  13   3        0.02        3.86      6.80 o 
   9  13   3       18.10       14.16     10.64 o 
  10  13   3        0.24        1.53      7.98 o 
 -11  14   3        1.83        5.99     10.57 o 
 -10  14   3        1.95        7.32      9.33 o 
  -9  14   3       11.43       12.14     12.18 o 
  -8  14   3       47.77       40.37      7.57 o 
  -7  14   3      132.25      118.80     10.59 o 
  -6  14   3       60.06       68.06      7.59 o 
  -5  14   3       49.46       44.17      7.40 o 
  -4  14   3      322.27      307.78     11.31 o 
  -3  14   3      109.50      109.34     11.19 o 
  -2  14   3      530.96      469.10     24.91 o 
  -1  14   3       77.60       76.10      6.78 o 
   0  14   3       98.46       90.31      6.73 o 
   1  14   3       67.18       66.18      6.26 o 
   2  14   3        6.87       14.13      4.11 o 
   3  14   3      507.43      478.08     15.99 o 
   4  14   3        1.63        4.86      3.92 o 
   5  14   3      405.60      305.64     18.97 o 
   6  14   3       12.87       15.70      5.06 o 
   7  14   3      141.97      147.52     10.61 o 
   8  14   3       13.25       23.05      6.62 o 
   9  14   3       15.61       17.64      9.14 o 
  10  14   3        9.80       27.95     13.14 o 
 -10  15   3       16.93       16.08      9.60 o 
  -9  15   3        0.06       -1.73      8.13 o 
  -8  15   3       18.25       18.63      5.88 o 
  -7  15   3       37.51       40.49      7.63 o 
  -6  15   3        0.70       -2.77      3.63 o 
  -5  15   3       87.96       92.70      7.79 o 
  -4  15   3      546.74      524.51     15.10 o 
  -3  15   3        0.01       -2.38      3.45 o 
  -2  15   3        0.68       -1.58      3.48 o 
  -1  15   3       27.50       28.46      5.33 o 
   0  15   3       14.66       15.48      4.68 o 
   1  15   3      100.53       97.11      7.46 o 
   2  15   3        2.86        3.96      3.20 o 
   3  15   3       37.89       44.21      9.70 o 
   4  15   3      136.88      114.19      8.98 o 
   5  15   3       19.02       16.39      4.91 o 
   6  15   3      114.25       97.95      8.99 o 
   7  15   3       12.76       17.97      5.87 o 
   8  15   3        1.95        8.23      6.08 o 
   9  15   3        2.68       -0.28      7.79 o 
 -10  16   3        0.08        5.23      9.29 o 
  -9  16   3        2.07        9.87      9.32 o 
  -8  16   3        3.40        8.18      5.31 o 
  -7  16   3       30.60       31.63      8.50 o 
  -6  16   3       32.36       39.34      7.30 o 
  -5  16   3       28.23       28.61      5.58 o 
  -4  16   3      473.09      432.07     15.15 o 
  -3  16   3      205.61      212.68     10.72 o 
  -2  16   3      211.60      187.31      9.59 o 
  -1  16   3      291.45      285.54     17.67 o 
   0  16   3        3.40       -1.37      4.03 o 
   1  16   3        7.45        7.49      4.78 o 
   2  16   3      271.65      246.98     14.18 o 
   3  16   3      179.16      167.88     10.06 o 
   4  16   3       27.98       25.84      5.73 o 
   5  16   3       44.28       26.78      5.81 o 
   6  16   3       12.61       20.06      5.45 o 
   7  16   3       29.42       19.01      7.42 o 
   8  16   3        6.86        5.80      6.81 o 
   9  16   3        7.69       10.76     11.30 o 
  -9  17   3       15.27       20.71     10.75 o 
  -8  17   3        1.22       14.31      6.40 o 
  -7  17   3        5.35       11.13      5.57 o 
  -6  17   3        8.37        6.86      4.63 o 
  -5  17   3       55.93       57.56      6.97 o 
  -4  17   3       44.94       47.47      6.67 o 
  -3  17   3        0.77       -2.10      4.12 o 
  -2  17   3      142.75      116.60     11.26 o 
  -1  17   3        0.53       -5.29      5.29 o 
   0  17   3      110.89      103.20     13.30 o 
   1  17   3       52.64       57.22      7.34 o 
   2  17   3       10.21       14.74      4.60 o 
   3  17   3      114.30       84.47      8.01 o 
   4  17   3      184.00      154.67     10.49 o 
   5  17   3        2.53        6.72      7.30 o 
   6  17   3        5.77       10.55      5.34 o 
   7  17   3        0.44        4.03     10.45 o 
   8  17   3        0.70        9.27      8.60 o 
  -9  18   3       14.39       23.00      9.48 o 
  -8  18   3        4.37        8.82      6.43 o 
  -7  18   3       15.52       18.47      6.66 o 
  -6  18   3       37.81       47.13      7.21 o 
  -5  18   3       28.70       24.70      5.70 o 
  -4  18   3       66.73       71.24      7.79 o 
  -3  18   3        5.08        9.18      6.02 o 
  -2  18   3        0.52       -2.70      6.87 o 
  -1  18   3       24.06       14.83      7.97 o 
   0  18   3        1.22        1.71      7.33 o 
   1  18   3      112.45       95.42     13.43 o 
   2  18   3       30.34       25.29      5.53 o 
   3  18   3       59.38       64.53      7.62 o 
   4  18   3        3.83        6.89      4.76 o 
   5  18   3       15.99       20.43      5.58 o 
   6  18   3        5.21       15.40      6.69 o 
   7  18   3       24.29       31.57      7.43 o 
   8  18   3        0.15       17.82      6.74 o 
  -8  19   3       12.72       19.33     13.40 o 
  -7  19   3       18.50       23.30      6.90 o 
  -6  19   3        0.21       -2.16      4.68 o 
  -5  19   3       41.99       48.68      7.27 o 
  -4  19   3       28.52       37.91      6.64 o 
  -3  19   3      214.63      262.58     16.41 o 
  -2  19   3      128.30      129.89     15.02 o 
  -1  19   3       47.33       38.98     10.31 o 
   0  19   3        6.29        3.85      8.08 o 
   1  19   3        4.83        6.17      8.64 o 
   2  19   3       18.97       20.80      7.83 o 
   3  19   3      219.30      177.55     11.95 o 
   4  19   3        0.66        2.96      4.85 o 
   5  19   3        2.16       11.12      5.59 o 
   6  19   3       12.47       24.81      6.48 o 
   7  19   3        6.09       22.95     11.27 o 
  -8  20   3        1.60       12.86     12.54 o 
  -7  20   3        8.63       23.18      7.15 o 
  -6  20   3        0.18       -1.07      5.44 o 
  -5  20   3        1.24       -4.36      5.96 o 
  -4  20   3        6.82        5.52      8.30 o 
  -3  20   3        1.91        2.52      6.22 o 
  -2  20   3       12.64       10.04      9.14 o 
  -1  20   3      194.68      201.94     18.37 o 
   0  20   3        8.92       16.61      9.58 o 
   1  20   3      125.64      152.00     17.34 o 
   2  20   3       20.82       25.87      9.42 o 
   3  20   3       18.56       19.87     12.29 o 
   4  20   3        7.20       14.27      5.71 o 
   5  20   3        0.30        5.56      5.36 o 
   6  20   3        6.72       11.35      7.62 o 
  -7  21   3       10.02       13.35      7.83 o 
  -6  21   3        3.88       11.17      8.86 o 
  -5  21   3        2.50       11.01      9.12 o 
  -4  21   3        1.17       -1.54     13.06 o 
  -3  21   3       36.63       23.70     16.56 o 
  -2  21   3        6.80       14.21      9.38 o 
  -1  21   3        0.22        3.95      8.62 o 
   0  21   3        3.79       -8.06      8.06 o 
   1  21   3        7.87        5.78      9.74 o 
   2  21   3       12.60       11.15      7.73 o 
   3  21   3       37.58       27.46     11.66 o 
   4  21   3        9.67       21.23      7.29 o 
   5  21   3        1.72       14.58      6.29 o 
   6  21   3        0.00        8.67      6.44 o 
  -6  22   3       15.91       35.65     21.17 o 
  -5  22   3        1.62       -2.96      7.18 o 
  -4  22   3       64.56       81.76     11.71 o 
  -3  22   3       28.48       45.62     11.30 o 
  -2  22   3        0.85        0.45     18.88 o 
  -1  22   3       14.25        6.28      8.64 o 
   0  22   3       41.92       40.26     12.08 o 
   1  22   3        2.67       -4.89      9.65 o 
   2  22   3        1.97        5.20      7.52 o 
   3  22   3       16.76       29.07      9.93 o 
   4  22   3        3.78        6.11     11.80 o 
   5  22   3       28.90       34.01      8.12 o 
  -5  23   3       10.45        6.35      6.76 o 
  -4  23   3       13.40       26.58     10.33 o 
  -3  23   3        0.25        8.56      8.32 o 
  -2  23   3        4.77        5.61      7.94 o 
  -1  23   3        6.78       14.34     10.20 o 
   0  23   3        9.86       18.33     11.62 o 
   1  23   3        3.11       10.57     10.77 o 
   2  23   3       14.27       26.04      9.87 o 
   3  23   3        2.45       -6.56      6.56 o 
   4  23   3        6.85       10.85      9.33 o 
  -3  24   3        2.53        0.04     23.07 o 
  -2  24   3        5.07       26.20     24.85 o 
  -1  24   3        2.28       12.40     27.59 o 
   0  24   3      105.48      120.45     19.26 o 
   1  24   3       18.14       21.19     11.14 o 
   2  24   3        8.52       10.18      8.99 o 
 -12   0   4       45.42       36.30     15.71 o 
 -10   0   4       13.00        6.76      9.67 o 
  -8   0   4       36.96       40.19     11.13 o 
  -6   0   4      523.22      570.41     26.58 o 
  -4   0   4      922.50      936.48     26.32 o 
  -2   0   4     1670.67     1580.34     23.05 o 
   0   0   4       27.52       28.08      4.61 o 
   2   0   4        0.46       -0.39      3.89 o 
   4   0   4      229.38      257.32     16.35 o 
   6   0   4      219.55      248.12     17.98 o 
   8   0   4        2.31        7.30      6.03 o 
  10   0   4        2.62       15.11     12.71 o 
 -13   1   4        0.89        1.49      6.17 o 
 -12   1   4       30.05       26.22     10.37 o 
 -11   1   4        5.87        3.99      7.87 o 
 -10   1   4        5.76       10.16      7.81 o 
  -9   1   4       27.72       40.29     11.81 o 
  -8   1   4      142.88      164.16     12.69 o 
  -7   1   4       30.65       40.21     20.37 o 
  -6   1   4      603.91      592.40     19.22 o 
  -5   1   4     1180.51     1240.39     28.49 o 
  -4   1   4     1970.36     2160.29     23.62 o 
  -3   1   4     1678.25     1718.87     19.62 o 
  -2   1   4      338.09      392.16      7.11 o 
  -1   1   4        7.35        3.32      1.08 o 
   0   1   4     1134.42     1173.77     17.40 o 
   1   1   4     1427.60     1422.45     23.63 o 
   2   1   4       55.34       44.77      8.09 o 
   3   1   4       25.06       32.04      5.41 o 
   4   1   4        0.94        4.54      3.95 o 
   5   1   4      623.72      601.26     19.03 o 
   6   1   4      305.55      290.66     13.23 o 
   7   1   4        1.05        1.12      6.68 o 
   8   1   4       83.34       83.26      7.14 o 
   9   1   4        4.85        6.99      7.64 o 
  10   1   4        8.30       11.47      9.14 o 
  11   1   4        2.50        4.72     10.76 o 
 -13   2   4       10.78        9.31      7.29 o 
 -12   2   4       42.18       46.81      8.56 o 
 -11   2   4       65.02       72.13      9.63 o 
 -10   2   4       35.30       36.91      9.33 o 
  -9   2   4       49.65       37.67      8.63 o 
  -8   2   4       22.71       23.34      6.88 o 
  -7   2   4      348.45      351.69     27.56 o 
  -6   2   4        0.13        0.17      1.64 o 
  -5   2   4      127.04      135.22      5.49 o 
  -4   2   4     1369.63     1474.31     17.77 o 
  -3   2   4      143.55      139.96      4.42 o 
  -2   2   4     4817.37     5122.84     49.56 o 
  -1   2   4      961.40      927.03     12.50 o 
   0   2   4     1554.96     1473.29     20.50 o 
   1   2   4       89.06       80.94      7.86 o 
   2   2   4      158.99      159.06      9.04 o 
   3   2   4       13.02       22.96      4.80 o 
   4   2   4      323.83      322.88     20.54 o 
   5   2   4      789.91      801.23     44.79 o 
   6   2   4      267.65      279.44     13.05 o 
   7   2   4      652.02      659.81     15.81 o 
   8   2   4       16.27       19.05      5.59 o 
   9   2   4        0.57        0.66      8.60 o 
  10   2   4       10.94       17.36      9.13 o 
  11   2   4        3.61        7.64     10.58 o 
 -13   3   4        1.72       16.18     10.51 o 
 -12   3   4       22.66       23.81      7.35 o 
 -11   3   4        3.05       12.08      7.17 o 
 -10   3   4       40.05       48.83      7.72 o 
  -9   3   4       55.08       46.38      7.03 o 
  -8   3   4        7.89        8.35      4.54 o 
  -7   3   4       28.83       41.94      5.90 o 
  -6   3   4      199.28      214.73      6.90 o 
  -5   3   4      827.33      877.83     12.49 o 
  -4   3   4     6020.02     6661.54     63.76 o 
  -3   3   4      649.42      736.94     11.02 o 
  -2   3   4      176.48      164.43      4.84 o 
  -1   3   4        3.16        5.65      1.69 o 
   0   3   4        0.21       -0.66      1.37 o 
   1   3   4      101.93      134.45      4.87 o 
   2   3   4      425.53      376.04     13.14 o 
   3   3   4      374.24      497.55     15.96 o 
   4   3   4      424.31      526.33     17.14 o 
   5   3   4      822.38      808.75     22.66 o 
   6   3   4       36.44       36.51      6.70 o 
   7   3   4       14.54       20.87      4.34 o 
   8   3   4        2.73        3.91      4.70 o 
   9   3   4        1.22       -7.81      7.81 o 
  10   3   4       37.79       38.18     11.60 o 
  11   3   4       12.00       36.04     19.13 o 
 -13   4   4       23.15       27.17      9.24 o 
 -12   4   4        2.07        6.98      7.33 o 
 -11   4   4        0.00        2.28      5.29 o 
 -10   4   4        1.53       -2.32      5.01 o 
  -9   4   4        2.16       -3.50      4.27 o 
  -8   4   4       16.97       14.64      5.21 o 
  -7   4   4       50.61       61.80      4.48 o 
  -6   4   4      372.17      389.12     10.13 o 
  -5   4   4       33.75       31.17      3.05 o 
  -4   4   4        4.13        0.69      1.90 o 
  -3   4   4     1383.48     1382.57     17.40 o 
  -2   4   4      442.46      430.76      8.10 o 
  -1   4   4      385.21      377.60      9.56 o 
   0   4   4       83.42       98.22      4.06 o 
   1   4   4       92.02       64.71      3.81 o 
   2   4   4        8.99        5.88      3.30 o 
   3   4   4      585.32      571.42     17.55 o 
   4   4   4        4.20        5.61      3.42 o 
   5   4   4      431.61      409.86     15.74 o 
   6   4   4      197.70      197.33     12.52 o 
   7   4   4       89.94      100.05      7.40 o 
   8   4   4       15.19       12.14      5.42 o 
   9   4   4       19.89       28.59     10.89 o 
  10   4   4        2.24       -4.37     12.24 o 
  11   4   4        1.22        1.57      9.85 o 
 -13   5   4        3.28        5.89      6.99 o 
 -12   5   4        1.90        3.61     11.34 o 
 -11   5   4        0.35        6.24      7.48 o 
 -10   5   4        4.01       -1.42      5.81 o 
  -9   5   4       62.86       59.25      7.86 o 
  -8   5   4        0.24        5.02      3.97 o 
  -7   5   4       66.66       66.79      7.24 o 
  -6   5   4        1.64       -1.48      2.05 o 
  -5   5   4       57.87       57.38      3.76 o 
  -4   5   4       26.71       45.01      3.49 o 
  -3   5   4     1755.15     1929.48     26.35 o 
  -2   5   4      483.70      506.58      9.27 o 
  -1   5   4       24.37       34.55      3.03 o 
   0   5   4      454.41      390.82      8.24 o 
   1   5   4      180.88      152.74      5.62 o 
   2   5   4      124.20      115.57      6.27 o 
   3   5   4      103.61      119.96      9.41 o 
   4   5   4       29.20       38.31      5.48 o 
   5   5   4        0.57        0.09      3.31 o 
   6   5   4      118.46      108.89      9.75 o 
   7   5   4       14.57       24.73      4.58 o 
   8   5   4       13.81       15.35      5.66 o 
   9   5   4       43.10       49.30     11.98 o 
  10   5   4        5.25        8.04      9.34 o 
  11   5   4        5.51        3.60     10.95 o 
 -12   6   4        7.75       16.53      7.55 o 
 -11   6   4       84.75       75.66     25.92 o 
 -10   6   4        2.19       12.97      6.81 o 
  -9   6   4       35.27       28.99      5.93 o 
  -8   6   4       35.89       36.26      7.91 o 
  -7   6   4       84.15       95.13     11.39 o 
  -6   6   4        2.54        5.07      2.46 o 
  -5   6   4      150.54      134.36      5.44 o 
  -4   6   4     1379.02     1478.03     19.20 o 
  -3   6   4      707.95      739.53     11.97 o 
  -2   6   4    15822.65    17219.29    156.23 o 
  -1   6   4      751.60      766.10     12.18 o 
   0   6   4      300.19      242.45      6.79 o 
   1   6   4     3903.71     4195.31     47.89 o 
   2   6   4       19.45       23.62      3.96 o 
   3   6   4        0.58        1.13      2.87 o 
   4   6   4        9.28       15.93      3.79 o 
   5   6   4       56.85       61.34      6.40 o 
   6   6   4      170.85      173.61     10.20 o 
   7   6   4        0.16        3.05      3.34 o 
   8   6   4       97.18       79.03      7.91 o 
   9   6   4        7.14       12.82      8.67 o 
  10   6   4        2.43        6.77     11.34 o 
  11   6   4        2.18       24.91     11.78 o 
 -12   7   4       16.06       12.30     14.57 o 
 -11   7   4        1.94       -3.06      8.77 o 
 -10   7   4       84.48       73.93     12.40 o 
  -9   7   4       18.87       16.92      7.37 o 
  -8   7   4      348.56      326.01     13.40 o 
  -7   7   4       73.68       70.81      5.55 o 
  -6   7   4        2.52       -0.67      2.27 o 
  -5   7   4      184.43      172.04      6.14 o 
  -4   7   4        1.03       -1.93      1.93 o 
  -3   7   4        0.09       -1.79      1.79 o 
  -2   7   4      890.09      940.18     14.25 o 
  -1   7   4       15.69       19.71      3.03 o 
   0   7   4     1530.01     1607.65     27.10 o 
   1   7   4      861.45      928.79     25.33 o 
   2   7   4      112.66      110.39      7.38 o 
   3   7   4     1176.04     1280.27     24.16 o 
   4   7   4      111.33      106.74     10.74 o 
   5   7   4       35.01       38.05      7.78 o 
   6   7   4        4.50       13.90      4.54 o 
   7   7   4        2.51       -0.48      3.26 o 
   8   7   4       26.22       28.22      6.62 o 
   9   7   4        0.60        5.20      9.05 o 
  10   7   4       16.35       20.76     10.65 o 
  11   7   4       11.86       16.91     12.42 o 
 -12   8   4        0.44        6.16      8.72 o 
 -11   8   4       25.26       20.58     11.73 o 
 -10   8   4        0.13        3.89     11.02 o 
  -9   8   4        6.04        6.63      8.67 o 
  -8   8   4        3.23        5.94      5.61 o 
  -7   8   4      359.81      337.51     10.61 o 
  -6   8   4       81.66       87.51      5.14 o 
  -5   8   4       53.61       56.36      4.25 o 
  -4   8   4      568.52      587.41     11.13 o 
  -3   8   4       12.62       24.01      3.09 o 
  -2   8   4      111.25      141.41      5.66 o 
  -1   8   4      178.73      182.29      7.01 o 
   0   8   4        4.49        2.95      2.29 o 
   1   8   4        0.00        1.34      2.20 o 
   2   8   4      298.81      283.07     11.00 o 
   3   8   4        1.23       -3.96      3.96 o 
   4   8   4      175.06      171.15      9.59 o 
   5   8   4       24.68       26.44      5.17 o 
   6   8   4      116.66      133.46      8.75 o 
   7   8   4      100.87      107.89      8.37 o 
   8   8   4        9.61        9.31      5.88 o 
   9   8   4        5.98        6.22      8.76 o 
  10   8   4        1.85       -8.28      8.28 o 
  11   8   4        6.81       -0.97     10.00 o 
 -12   9   4       15.09       13.75      8.57 o 
 -11   9   4        0.37        2.88      7.40 o 
 -10   9   4       21.52       21.68      8.28 o 
  -9   9   4       21.49       18.28      7.32 o 
  -8   9   4        5.20       12.72      6.35 o 
  -7   9   4      145.36      154.72     10.38 o 
  -6   9   4      460.26      435.47     13.20 o 
  -5   9   4       62.51       61.60      4.51 o 
  -4   9   4      177.70      194.15      6.80 o 
  -3   9   4        2.16        4.78      2.43 o 
  -2   9   4      779.93      872.62     18.11 o 
  -1   9   4      338.24      299.87      8.91 o 
   0   9   4      992.57      980.26     19.58 o 
   1   9   4      115.25      121.88      9.22 o 
   2   9   4      154.66      159.57      6.55 o 
   3   9   4      203.18      242.45     10.43 o 
   4   9   4      883.04      816.11     19.98 o 
   5   9   4       54.61       62.24      9.73 o 
   6   9   4       53.19       52.94      6.20 o 
   7   9   4        6.49        1.74      5.43 o 
   8   9   4        5.88        6.89      6.79 o 
   9   9   4       23.50       24.68     11.68 o 
  10   9   4       32.67       31.46     11.62 o 
  11   9   4       21.74       -3.30     15.88 o 
 -12  10   4        8.19        1.81     11.43 o 
 -11  10   4        7.18       11.44      8.24 o 
 -10  10   4        9.10        8.57      7.58 o 
  -9  10   4       94.11       64.96     14.92 o 
  -8  10   4       39.21       29.33      8.15 o 
  -7  10   4      205.97      192.33     11.18 o 
  -6  10   4       67.63       58.99      5.96 o 
  -5  10   4      203.35      233.89      7.69 o 
  -4  10   4     1204.37     1216.02     18.24 o 
  -3  10   4      388.88      347.02     10.19 o 
  -2  10   4      920.64      939.64     17.60 o 
  -1  10   4      140.29      125.21      6.70 o 
   0  10   4      855.40      873.54     18.65 o 
   1  10   4     1232.16     1207.37     19.74 o 
   2  10   4       63.86       78.80      5.11 o 
   3  10   4      449.22      428.92     14.09 o 
   4  10   4      128.16      119.84     10.25 o 
   5  10   4       68.95       77.93      8.23 o 
   6  10   4       49.80       35.62      5.61 o 
   7  10   4       32.94       33.96      5.94 o 
   8  10   4        5.90       -0.70      6.28 o 
   9  10   4        0.32        9.84      8.75 o 
  10  10   4        0.16       15.46     10.74 o 
 -12  11   4        0.01       -7.92     12.03 o 
 -11  11   4        1.89        4.80     12.86 o 
 -10  11   4        0.61       -2.13      6.03 o 
  -9  11   4        7.22       11.68      7.21 o 
  -8  11   4       13.88       21.29      8.17 o 
  -7  11   4      275.22      272.31     12.90 o 
  -6  11   4      438.66      422.91     12.53 o 
  -5  11   4      385.48      362.06     18.64 o 
  -4  11   4       39.66       52.89      4.56 o 
  -3  11   4        0.01        0.17      2.76 o 
  -2  11   4        4.83        4.42      3.00 o 
  -1  11   4        6.69        6.17      2.90 o 
   0  11   4        1.49        3.05      2.72 o 
   1  11   4      109.86      114.38      6.04 o 
   2  11   4       54.28       63.15      5.79 o 
   3  11   4      301.55      283.64     21.38 o 
   4  11   4      451.70      432.33     47.43 o 
   5  11   4        9.77        8.54      3.68 o 
   6  11   4        7.18       12.82      4.30 o 
   7  11   4       42.72       27.75      6.40 o 
   8  11   4        1.07        5.05      5.20 o 
   9  11   4        0.00        3.18      7.84 o 
  10  11   4       39.29       37.61     15.07 o 
 -11  12   4        8.61       16.21      8.43 o 
 -10  12   4        0.47        4.96      8.47 o 
  -9  12   4       16.82       21.53      8.11 o 
  -8  12   4        4.33       -5.67      5.67 o 
  -7  12   4       57.92       54.42      7.61 o 
  -6  12   4        0.04       -2.85      3.49 o 
  -5  12   4     1427.74     1386.29     24.61 o 
  -4  12   4       27.25       26.89      4.84 o 
  -3  12   4       18.90       22.50      4.32 o 
  -2  12   4        3.40       12.47      4.87 o 
  -1  12   4       14.97       12.25      3.95 o 
   0  12   4      238.02      238.91     12.37 o 
   1  12   4      105.08      106.00      5.91 o 
   2  12   4       17.72       28.47      5.86 o 
   3  12   4      347.28      341.63     13.34 o 
   4  12   4        1.30        1.47      4.37 o 
   5  12   4       42.11       31.99      5.55 o 
   6  12   4        7.51        5.69      4.24 o 
   7  12   4       10.70       11.43      5.20 o 
   8  12   4        1.80        0.75      5.60 o 
   9  12   4        0.76        3.94      8.23 o 
  10  12   4        0.09       -0.08      8.65 o 
 -11  13   4        8.89       23.00      8.29 o 
 -10  13   4        6.01        6.45      7.00 o 
  -9  13   4        0.79        1.62      7.28 o 
  -8  13   4       34.16       29.26      8.40 o 
  -7  13   4        8.87        4.42      4.19 o 
  -6  13   4        0.93        1.69      4.93 o 
  -5  13   4       61.36       64.81      6.64 o 
  -4  13   4       31.29       31.50      5.15 o 
  -3  13   4       85.29       93.33      7.07 o 
  -2  13   4      127.91      154.95      8.37 o 
  -1  13   4       62.81       68.59      6.59 o 
   0  13   4        3.87        2.97      2.84 o 
   1  13   4       19.13       30.04      6.29 o 
   2  13   4        0.05        4.60      3.99 o 
   3  13   4       21.79       20.59      6.70 o 
   4  13   4        3.57        8.03      3.91 o 
   5  13   4       13.16       25.65      5.54 o 
   6  13   4        1.77        5.92      4.19 o 
   7  13   4       49.15       31.18      6.49 o 
   8  13   4        1.68        8.34      5.90 o 
   9  13   4        0.53       -0.99      8.48 o 
  10  13   4        3.47        1.28      9.63 o 
 -11  14   4        1.85        0.64      8.29 o 
 -10  14   4       18.25       34.39     10.93 o 
  -9  14   4       15.44       14.70     11.66 o 
  -8  14   4        0.22        1.88      4.44 o 
  -7  14   4       36.92       36.08      8.19 o 
  -6  14   4        0.22        4.90      3.96 o 
  -5  14   4      620.91      588.21     16.00 o 
  -4  14   4       14.05       18.18      4.63 o 
  -3  14   4        0.76       -2.00      3.11 o 
  -2  14   4       25.56       29.79      4.94 o 
  -1  14   4       68.68       67.14      9.37 o 
   0  14   4      124.86      132.61     11.58 o 
   1  14   4       20.65       23.83      6.40 o 
   2  14   4        0.14        3.50      5.35 o 
   3  14   4       17.99       19.55      4.50 o 
   4  14   4      107.57       93.10      8.12 o 
   5  14   4      189.95      151.81     19.73 o 
   6  14   4        5.22       11.50      4.90 o 
   7  14   4       50.65       59.05      9.23 o 
   8  14   4        1.11        0.76      5.62 o 
   9  14   4        0.13       -1.12      8.87 o 
 -10  15   4        1.09        3.66      7.59 o 
  -9  15   4       40.32       50.80     11.65 o 
  -8  15   4        1.60       -0.19      4.71 o 
  -7  15   4        9.87        9.77      5.30 o 
  -6  15   4        3.51        8.45      5.54 o 
  -5  15   4       41.14       39.37      5.97 o 
  -4  15   4      176.12      171.96     10.51 o 
  -3  15   4      188.24      157.37      9.32 o 
  -2  15   4      288.08      280.48     11.64 o 
  -1  15   4        8.73        4.53      5.31 o 
   0  15   4        5.07        3.75      7.02 o 
   1  15   4       16.53       15.86      7.82 o 
   2  15   4       50.73       58.83      8.14 o 
   3  15   4      225.08      240.42     11.57 o 
   4  15   4       28.11       17.32      5.03 o 
   5  15   4       45.78       38.53      6.41 o 
   6  15   4       84.66       75.29      8.52 o 
   7  15   4        1.84        2.45      4.99 o 
   8  15   4       17.38       23.42      7.13 o 
   9  15   4       22.31       25.22     10.49 o 
 -10  16   4       19.55        4.45      8.87 o 
  -9  16   4        3.95        7.56      8.57 o 
  -8  16   4      100.26      102.73     10.82 o 
  -7  16   4       61.10       85.95     10.12 o 
  -6  16   4       64.26       69.56      9.14 o 
  -5  16   4       95.06       95.35      8.43 o 
  -4  16   4       17.13       32.32      5.87 o 
  -3  16   4      258.00      229.37     10.97 o 
  -2  16   4      308.72      316.23     11.99 o 
  -1  16   4       52.53       67.88     10.82 o 
   0  16   4        1.94       -3.61      6.12 o 
   1  16   4        0.31        1.48      4.37 o 
   2  16   4      142.25      119.79      8.72 o 
   3  16   4       12.98       11.97      4.48 o 
   4  16   4        4.20        4.55      4.18 o 
   5  16   4       21.86       26.40      5.96 o 
   6  16   4        8.29        8.20      5.43 o 
   7  16   4       18.21       22.84      6.92 o 
   8  16   4        0.04        7.10      6.56 o 
  -9  17   4        0.37        5.26      8.54 o 
  -8  17   4        0.12       -0.77      5.33 o 
  -7  17   4        4.52        3.96      4.80 o 
  -6  17   4        3.90       12.34      4.81 o 
  -5  17   4        4.30        5.13      4.68 o 
  -4  17   4       86.31       71.17      7.72 o 
  -3  17   4        6.17        9.65      4.51 o 
  -2  17   4       63.49       73.70     11.69 o 
  -1  17   4       18.76       13.21      7.76 o 
   0  17   4      188.22      196.05     16.64 o 
   1  17   4        6.49        2.40     11.72 o 
   2  17   4      267.42      232.60     16.54 o 
   3  17   4       13.08       14.95      4.73 o 
   4  17   4        0.62        0.80      4.56 o 
   5  17   4       55.61       39.17      6.95 o 
   6  17   4        0.00        1.48      5.30 o 
   7  17   4        1.06       11.83      6.67 o 
   8  17   4        3.90        4.91      8.51 o 
  -9  18   4        4.11       -6.68     10.83 o 
  -8  18   4       75.64       75.14      9.46 o 
  -7  18   4       13.72       26.25      6.43 o 
  -6  18   4        2.36       12.41      5.32 o 
  -5  18   4       29.41       38.33      6.93 o 
  -4  18   4       10.33       14.31      5.05 o 
  -3  18   4       11.10       18.53      6.76 o 
  -2  18   4      673.15      658.94     26.68 o 
  -1  18   4       13.34       21.31      8.32 o 
   0  18   4       14.93       21.05      9.22 o 
   1  18   4        3.47        6.59      7.81 o 
   2  18   4      305.56      298.41     15.59 o 
   3  18   4        6.81        6.41      7.82 o 
   4  18   4        8.08       11.97      6.75 o 
   5  18   4        6.06        6.09      5.37 o 
   6  18   4       25.50       33.14      6.94 o 
   7  18   4        1.67        5.80     10.92 o 
  -8  19   4        2.96        5.38     10.63 o 
  -7  19   4       14.26       27.98     12.66 o 
  -6  19   4        0.01        6.26      5.48 o 
  -5  19   4        4.00        8.24      5.09 o 
  -4  19   4        4.28        7.17      7.01 o 
  -3  19   4        0.84       -5.37      5.37 o 
  -2  19   4       47.46       55.91     11.16 o 
  -1  19   4        6.06       -6.90      7.05 o 
   0  19   4       74.50       69.65     13.01 o 
   1  19   4       52.88       40.05     10.65 o 
   2  19   4       89.60       63.55     11.68 o 
   3  19   4        3.06        2.85      4.41 o 
   4  19   4        0.08        5.02      4.67 o 
   5  19   4       13.47       20.04      6.31 o 
   6  19   4       11.64       29.52      9.55 o 
   7  19   4        0.62        8.36      6.00 o 
  -7  20   4        9.53       19.91      9.19 o 
  -6  20   4        6.97       16.93      7.23 o 
  -5  20   4       16.99       25.10      8.96 o 
  -4  20   4       16.84       18.55      8.54 o 
  -3  20   4        0.56       21.58      8.70 o 
  -2  20   4       98.56       95.68     14.32 o 
  -1  20   4        5.66       -6.71      8.11 o 
   0  20   4       32.17       36.63     11.11 o 
   1  20   4        1.77        2.91     11.53 o 
   2  20   4       47.68       46.31     11.46 o 
   3  20   4       37.51       31.00      9.84 o 
   4  20   4        1.11        3.24      6.39 o 
   5  20   4        2.33        9.18      5.50 o 
   6  20   4        1.77        3.67      5.45 o 
  -7  21   4        4.05       -1.24     14.02 o 
  -6  21   4        0.00        8.11      7.29 o 
  -5  21   4        0.17        5.37      6.40 o 
  -4  21   4       17.62       29.17     13.48 o 
  -3  21   4        0.04        7.07      8.14 o 
  -2  21   4       18.73       21.98     13.18 o 
  -1  21   4        6.37       11.27      8.93 o 
   0  21   4       10.59       17.09     10.51 o 
   1  21   4        3.64        3.40      9.39 o 
   2  21   4        1.08        1.30      6.89 o 
   3  21   4       30.57       56.83     11.81 o 
   4  21   4       70.32       70.77     10.99 o 
   5  21   4        2.92       13.77      5.75 o 
  -6  22   4        3.46        7.93      6.87 o 
  -5  22   4        0.07       -2.53      8.81 o 
  -4  22   4       49.72       50.02      9.59 o 
  -3  22   4       10.31       22.71     19.92 o 
  -2  22   4        0.11       -7.36      7.36 o 
  -1  22   4       99.07      115.00     23.31 o 
   0  22   4       15.87       19.18     10.94 o 
   1  22   4        0.02       -5.79     13.29 o 
   2  22   4        1.84       16.07      8.24 o 
   3  22   4       27.18       35.51     10.36 o 
   4  22   4       22.19       39.10      8.50 o 
  -4  23   4        9.90       13.98      8.27 o 
  -3  23   4       20.28       47.85     11.65 o 
  -2  23   4        0.42        9.32      7.47 o 
  -1  23   4        2.00       12.09     13.74 o 
   0  23   4       17.98       17.10     10.16 o 
   1  23   4        3.85       -0.81     10.32 o 
   2  23   4        2.10       -6.43      6.43 o 
   3  23   4        6.46       10.76     10.05 o 
  -2  24   4        2.67       22.22     20.76 o 
  -1  24   4       48.98       48.59     12.38 o 
   0  24   4       35.75       56.63     15.06 o 
   1  24   4        0.10        6.52     11.24 o 
 -13   0   5       17.64        8.43     13.87 o 
 -11   0   5      116.36       94.72     18.23 o 
  -9   0   5       49.88       51.53     13.74 o 
  -7   0   5      202.51      219.78     17.98 o 
  -5   0   5       57.41       47.78      7.83 o 
  -3   0   5       56.21       68.07      4.46 o 
  -1   0   5     3494.68     3479.80     45.62 o 
   1   0   5       32.11       41.27     11.79 o 
   3   0   5      153.11      161.06     14.94 o 
   7   0   5        4.37        8.00      8.09 o 
   9   0   5        7.90        2.82     10.66 o 
  11   0   5        3.43        5.26     15.07 o 
 -13   1   5       13.61        7.81      7.02 o 
 -12   1   5       10.14       17.16      6.61 o 
 -11   1   5        3.37        1.32      7.10 o 
 -10   1   5       23.66       19.72      8.08 o 
  -9   1   5       64.54       56.91      9.60 o 
  -8   1   5       83.95       68.48     22.45 o 
  -7   1   5      196.85      202.88     12.97 o 
  -6   1   5       71.37       84.57     14.21 o 
  -5   1   5      974.48     1049.57     14.16 o 
  -4   1   5       89.90       92.96      4.09 o 
  -3   1   5       31.98       23.97      2.62 o 
  -2   1   5        9.95       10.30      1.58 o 
  -1   1   5      819.53      849.88     12.33 o 
   0   1   5       46.84       49.94      4.24 o 
   1   1   5      203.86      179.78      7.77 o 
   2   1   5       39.04       26.56      5.46 o 
   3   1   5       14.96       10.83      4.59 o 
   4   1   5       55.92       52.85     10.59 o 
   5   1   5        5.15        3.11      7.19 o 
   6   1   5       69.83       59.92     14.89 o 
   7   1   5        3.47        3.30      6.98 o 
   8   1   5        0.65        5.24      4.39 o 
   9   1   5        0.78       -1.56      7.53 o 
  10   1   5        2.46       -1.15     13.97 o 
  11   1   5        0.08       -6.78     10.62 o 
 -13   2   5        1.93       15.17      7.56 o 
 -12   2   5        2.61        2.30      5.89 o 
 -11   2   5        0.25       -5.09      5.09 o 
 -10   2   5      102.57      100.64     10.35 o 
  -9   2   5        5.52       14.16      4.77 o 
  -8   2   5       71.72       68.44      7.92 o 
  -7   2   5       77.30       89.45      8.06 o 
  -6   2   5       27.49       29.35      3.34 o 
  -5   2   5       14.97       19.16      2.69 o 
  -4   2   5      609.55      669.74     10.90 o 
  -3   2   5        2.03        2.14      1.69 o 
  -2   2   5       59.31       74.39      3.79 o 
  -1   2   5      106.20      121.42      4.52 o 
   0   2   5     2254.51     2291.39     30.19 o 
   1   2   5      271.85      282.12     10.38 o 
   2   2   5       80.13       88.19     12.67 o 
   3   2   5        3.24        1.49      3.58 o 
   4   2   5       31.44       21.26      6.01 o 
   5   2   5      197.33      188.22     14.51 o 
   6   2   5       33.41       43.26     10.34 o 
   7   2   5       13.86       22.72      5.40 o 
   8   2   5        3.94       -1.39      5.04 o 
   9   2   5        1.23        2.45      7.85 o 
  10   2   5        6.08        1.42      9.39 o 
  11   2   5        7.25       12.17     11.07 o 
 -13   3   5        3.67      -16.04     18.45 o 
 -12   3   5       40.59       50.46      9.09 o 
 -11   3   5        3.00        5.54      5.83 o 
 -10   3   5       33.98       34.04      7.73 o 
  -9   3   5       47.51       45.85      7.41 o 
  -8   3   5       11.52       13.29      4.53 o 
  -7   3   5      128.63      106.32      8.63 o 
  -6   3   5       32.55       34.24      3.79 o 
  -5   3   5      186.78      226.96      6.19 o 
  -4   3   5      221.68      258.48      6.58 o 
  -3   3   5      978.20     1018.10     14.39 o 
  -2   3   5        6.21        9.62      2.07 o 
  -1   3   5        0.01        2.31      1.63 o 
   0   3   5      237.28      226.27     11.05 o 
   1   3   5      295.19      339.19      7.96 o 
   2   3   5     1571.64     1576.37     33.88 o 
   3   3   5      164.81      192.76     11.02 o 
   4   3   5      125.83      134.82     10.35 o 
   5   3   5       26.52       26.62      5.90 o 
   6   3   5       14.05       10.56      4.80 o 
   7   3   5       40.25       40.83      9.89 o 
   8   3   5       12.07       11.78      4.52 o 
   9   3   5        0.38       -4.25      7.58 o 
  10   3   5        1.37        2.96      9.73 o 
  11   3   5        1.32      -12.88     15.07 o 
 -13   4   5        1.03        0.59      7.17 o 
 -12   4   5        0.28        4.31      9.03 o 
 -11   4   5      111.96      106.77     11.24 o 
 -10   4   5       90.99       86.33      9.73 o 
  -9   4   5       69.36       68.24      8.43 o 
  -8   4   5       13.24        8.92      5.99 o 
  -7   4   5       31.84       32.32      5.64 o 
  -6   4   5       96.00       84.73      4.40 o 
  -5   4   5       41.69       56.37      3.89 o 
  -4   4   5        0.21        7.72      2.33 o 
  -3   4   5      104.09       92.70      4.55 o 
  -2   4   5      679.08      726.66     11.81 o 
  -1   4   5        1.28        2.35      1.83 o 
   0   4   5     1628.48     1603.30     19.48 o 
   1   4   5      800.34      783.29     16.87 o 
   2   4   5       62.33       71.27      5.43 o 
   3   4   5       86.88       92.81      8.77 o 
   4   4   5       41.38       59.09      9.27 o 
   5   4   5        0.03        0.59      9.52 o 
   6   4   5        1.77        5.90      4.90 o 
   7   4   5       69.03       70.51      8.90 o 
   8   4   5       13.99       17.49      8.73 o 
   9   4   5        4.81       -2.87      7.85 o 
  10   4   5        0.01      -12.33     12.33 o 
  11   4   5        0.14       -2.28     12.13 o 
 -13   5   5       12.12       20.00      8.05 o 
 -12   5   5        3.43       15.28      8.29 o 
 -11   5   5        0.69        2.70      5.71 o 
 -10   5   5       14.60       18.14      5.91 o 
  -9   5   5        2.59        8.14      4.26 o 
  -8   5   5        0.16       -2.85      5.22 o 
  -7   5   5        5.01        6.25      2.92 o 
  -6   5   5        7.61        8.71      2.57 o 
  -5   5   5      196.80      227.66      6.66 o 
  -4   5   5      155.04      138.98      5.51 o 
  -3   5   5     8479.50     9735.43     91.91 o 
  -2   5   5       54.96       76.67      4.37 o 
  -1   5   5       19.92       13.46      2.53 o 
   0   5   5        8.26        7.00      2.32 o 
   1   5   5      480.56      420.68     11.66 o 
   2   5   5      992.74     1028.80     19.78 o 
   3   5   5      363.70      366.12     11.49 o 
   4   5   5      115.07      123.83     15.05 o 
   5   5   5       12.55       14.99      4.54 o 
   6   5   5       29.41       41.16      7.13 o 
   7   5   5        0.57       -1.36      9.89 o 
   8   5   5        6.13        7.08      5.28 o 
   9   5   5        0.66       -3.26      9.78 o 
  10   5   5        1.67       -8.55      8.55 o 
  11   5   5        1.58        4.25     11.56 o 
 -12   6   5        5.60        6.80      8.09 o 
 -11   6   5       32.87       39.80      9.80 o 
 -10   6   5       11.01        7.26      6.81 o 
  -9   6   5       35.30       39.27      6.68 o 
  -8   6   5       69.03       92.54      8.90 o 
  -7   6   5        0.18       -1.63      2.71 o 
  -6   6   5       20.42       26.15      3.43 o 
  -5   6   5       20.90       29.94      3.46 o 
  -4   6   5       10.80       18.21      2.95 o 
  -3   6   5      185.18      181.97      6.17 o 
  -2   6   5       18.27       15.57      2.85 o 
  -1   6   5      310.82      382.76      8.66 o 
   0   6   5       62.01       67.08      4.79 o 
   1   6   5       69.71       75.87      4.68 o 
   2   6   5        1.99        2.06      2.30 o 
   3   6   5        3.65        3.32      3.11 o 
   4   6   5       34.36       42.78      5.47 o 
   5   6   5        1.60        2.96      3.78 o 
   6   6   5        0.32       -0.60      3.74 o 
   7   6   5      206.29      197.86     16.42 o 
   8   6   5        4.49        7.03      5.33 o 
   9   6   5        0.03       -3.43      8.17 o 
  10   6   5        0.05       -9.54      9.54 o 
  11   6   5        0.03       17.82     12.19 o 
 -12   7   5        6.93        9.64      6.62 o 
 -11   7   5        3.27        5.48      7.88 o 
 -10   7   5       17.84       19.71     10.34 o 
  -9   7   5        0.69        2.07      4.55 o 
  -8   7   5      350.14      352.29     25.73 o 
  -7   7   5      127.95      106.50      6.74 o 
  -6   7   5       49.94       54.03      4.34 o 
  -5   7   5      220.77      220.48      6.97 o 
  -4   7   5      487.94      523.60     10.65 o 
  -3   7   5     3466.87     3908.94     42.08 o 
  -2   7   5      312.35      328.10      8.23 o 
  -1   7   5        1.44        0.22      2.24 o 
   0   7   5        3.37        3.83      2.31 o 
   1   7   5      440.13      445.02     10.28 o 
   2   7   5      127.51      133.13      6.23 o 
   3   7   5      117.72      132.44      9.84 o 
   4   7   5       39.82       25.70      4.95 o 
   5   7   5        3.98       10.37      4.21 o 
   6   7   5       57.74       50.08      6.81 o 
   7   7   5       45.44       68.53      7.19 o 
   8   7   5        8.76       17.76      6.28 o 
   9   7   5        0.01        7.19     14.00 o 
  10   7   5        0.12       12.73      9.91 o 
  11   7   5       13.09        9.84     17.46 o 
 -12   8   5        7.02       11.15      9.15 o 
 -11   8   5        1.89        1.32      6.55 o 
 -10   8   5       49.23       44.94      9.80 o 
  -9   8   5       23.20       30.86      9.97 o 
  -8   8   5        3.84        5.88      4.38 o 
  -7   8   5        0.36        2.35      3.16 o 
  -6   8   5      326.39      305.17      8.62 o 
  -5   8   5      248.82      247.60      7.59 o 
  -4   8   5       68.09       76.92      4.92 o 
  -3   8   5       31.97       44.84      4.14 o 
  -2   8   5     1155.75     1111.52     16.97 o 
  -1   8   5        1.21        0.10      2.45 o 
   0   8   5      895.02      909.94     19.26 o 
   1   8   5      137.02      164.70      6.69 o 
   2   8   5       28.78       26.59      4.36 o 
   3   8   5       58.87       57.73      6.32 o 
   4   8   5       18.44       15.55      4.60 o 
   5   8   5        6.58        3.74      5.34 o 
   6   8   5        8.17        6.27      4.32 o 
   7   8   5       72.75       60.54      6.82 o 
   8   8   5       11.21        6.12      5.48 o 
   9   8   5        1.69       -0.38      8.16 o 
  10   8   5        3.67        6.46     10.31 o 
 -12   9   5       12.19        5.29     12.63 o 
 -11   9   5       23.12       34.64     11.41 o 
 -10   9   5        0.08        1.76      6.34 o 
  -9   9   5        8.90        2.82      5.70 o 
  -8   9   5       28.56       26.51      7.16 o 
  -7   9   5       11.34       15.80      4.23 o 
  -6   9   5        6.28       15.30      3.36 o 
  -5   9   5      304.97      322.99     19.48 o 
  -4   9   5      248.31      227.51      7.39 o 
  -3   9   5      689.92      675.89     12.88 o 
  -2   9   5        0.07       -0.95      2.58 o 
  -1   9   5       69.95      118.10      7.51 o 
   0   9   5      243.71      231.99      9.59 o 
   1   9   5      404.73      415.54     10.97 o 
   2   9   5       12.90        9.91      3.00 o 
   3   9   5        0.20        2.47      5.60 o 
   4   9   5       24.79       34.69      5.93 o 
   5   9   5       19.03       34.50      6.06 o 
   6   9   5      118.88      131.17     10.15 o 
   7   9   5        6.82       11.14      4.68 o 
   8   9   5        3.66        0.39      5.13 o 
   9   9   5        2.20        0.42      8.62 o 
  10   9   5        5.71       -3.10      9.93 o 
 -12  10   5        2.35        5.26      7.96 o 
 -11  10   5        0.19        8.87      7.81 o 
 -10  10   5        8.12       10.45      7.80 o 
  -9  10   5       11.36       12.54      7.87 o 
  -8  10   5        5.88       10.73      6.17 o 
  -7  10   5        0.01        1.86      6.48 o 
  -6  10   5        6.32        3.71      2.86 o 
  -5  10   5      128.38      134.46      6.51 o 
  -4  10   5      114.29      125.83      6.28 o 
  -3  10   5      567.27      557.20     11.79 o 
  -2  10   5      340.65      336.48     10.22 o 
  -1  10   5       43.19       44.93      5.57 o 
   0  10   5      283.41      286.05     10.70 o 
   1  10   5        0.16        1.33      2.63 o 
   2  10   5      305.59      283.10     10.72 o 
   3  10   5       16.00        9.55      4.58 o 
   4  10   5        1.93        3.22      4.36 o 
   5  10   5       49.75       57.73      7.33 o 
   6  10   5      145.70      135.80     14.52 o 
   7  10   5       33.42       31.05      7.12 o 
   8  10   5        0.01        6.33      5.42 o 
   9  10   5        3.86       -1.97      9.17 o 
  10  10   5        4.33       15.13     13.12 o 
 -11  11   5        1.47       -0.50      6.03 o 
 -10  11   5        7.79       17.32      7.97 o 
  -9  11   5       12.06       16.80      7.34 o 
  -8  11   5       29.22       33.25      8.72 o 
  -7  11   5      303.29      308.42     16.15 o 
  -6  11   5      898.42      829.66     22.01 o 
  -5  11   5       68.43       62.57      6.18 o 
  -4  11   5        3.87       -0.26      2.71 o 
  -3  11   5       63.33       68.74      6.12 o 
  -2  11   5      164.08      176.35      8.76 o 
  -1  11   5      381.94      387.16     12.87 o 
   0  11   5      106.11       99.19     11.33 o 
   1  11   5       39.19       45.10      5.01 o 
   2  11   5       38.59       33.57      4.44 o 
   3  11   5        1.83        9.35      4.16 o 
   4  11   5      361.51      364.40     20.98 o 
   5  11   5        0.91        9.19      4.52 o 
   6  11   5       10.78       15.15      4.78 o 
   7  11   5        5.34        6.46      4.83 o 
   8  11   5        6.47        1.21      5.47 o 
   9  11   5        3.71        3.46      8.12 o 
  10  11   5        0.01        3.20      9.87 o 
 -11  12   5        7.44        9.95      7.75 o 
 -10  12   5        8.79        3.96      7.00 o 
  -9  12   5        0.00       -8.48     12.93 o 
  -8  12   5        0.02        0.64      5.75 o 
  -7  12   5       14.04       13.28      5.30 o 
  -6  12   5       57.15       63.20      6.60 o 
  -5  12   5      267.44      258.91     16.91 o 
  -4  12   5      106.92      102.59      7.47 o 
  -3  12   5       17.39       18.78      4.25 o 
  -2  12   5       90.19       99.70      7.02 o 
  -1  12   5        9.37       18.30      4.35 o 
   0  12   5      325.09      328.04     13.49 o 
   1  12   5       31.89       46.21      5.01 o 
   2  12   5      371.64      316.08     13.05 o 
   3  12   5       10.43        7.10      4.77 o 
   4  12   5      157.72      147.41     11.26 o 
   5  12   5       22.01       18.75      6.19 o 
   6  12   5      244.31      198.74     12.96 o 
   7  12   5        9.01       11.27      5.30 o 
   8  12   5        0.72        5.38      5.69 o 
   9  12   5        3.28        0.47     21.83 o 
 -11  13   5        0.51        9.39      7.35 o 
 -10  13   5        0.67        7.99     10.46 o 
  -9  13   5        2.30        2.22      6.94 o 
  -8  13   5        0.01       -3.04      6.10 o 
  -7  13   5       18.85       15.45      5.56 o 
  -6  13   5      340.95      299.13     11.68 o 
  -5  13   5       63.92       58.56      6.54 o 
  -4  13   5       89.60       95.05      7.65 o 
  -3  13   5      103.75       87.12      7.23 o 
  -2  13   5        0.04        5.85      3.09 o 
  -1  13   5        0.55       -0.11      5.94 o 
   0  13   5        2.54        0.82      3.35 o 
   1  13   5      100.68      100.42     15.21 o 
   2  13   5      323.09      334.37     13.66 o 
   3  13   5       38.38       45.01      7.22 o 
   4  13   5      138.57      151.56     11.47 o 
   5  13   5      217.63      202.04     11.35 o 
   6  13   5        0.15       14.03      5.09 o 
   7  13   5       17.10       24.88      6.16 o 
   8  13   5        6.74       13.77      7.01 o 
   9  13   5        0.31       11.67      8.61 o 
 -11  14   5       36.45       36.98     13.27 o 
 -10  14   5       12.35       11.82      8.24 o 
  -9  14   5        1.87        9.60      9.54 o 
  -8  14   5        0.66        9.47      6.62 o 
  -7  14   5       97.39      132.12     14.21 o 
  -6  14   5      108.98      116.95      8.64 o 
  -5  14   5      456.58      434.98     13.77 o 
  -4  14   5      154.97      151.82      9.62 o 
  -3  14   5      155.54      146.92      8.90 o 
  -2  14   5      175.85      153.03      8.88 o 
  -1  14   5       37.66       50.37      6.45 o 
   0  14   5      232.92      225.49     10.49 o 
   1  14   5        9.23       16.85      6.19 o 
   2  14   5        9.39        4.89      4.78 o 
   3  14   5       33.47       42.64      7.32 o 
   4  14   5        2.96        0.50      5.51 o 
   5  14   5       10.22        5.63      4.71 o 
   6  14   5       34.40       22.86      6.33 o 
   7  14   5        1.92        3.71      5.50 o 
   8  14   5        6.56       13.22      6.95 o 
   9  14   5        1.91       17.78      9.26 o 
 -10  15   5        9.82       17.87      8.02 o 
  -9  15   5        3.18       10.90      8.15 o 
  -8  15   5        2.89        2.92      7.13 o 
  -7  15   5        0.16        5.13      4.41 o 
  -6  15   5        0.06       -0.51      3.73 o 
  -5  15   5      126.41      128.46      9.13 o 
  -4  15   5      261.57      244.26     11.59 o 
  -3  15   5       84.47       94.64      9.55 o 
  -2  15   5        6.80        6.10      3.86 o 
  -1  15   5      235.72      195.88     10.40 o 
   0  15   5      114.71       95.07     12.78 o 
   1  15   5       66.22       63.55     11.30 o 
   2  15   5       91.70       78.48      9.24 o 
   3  15   5       15.51        3.70      4.97 o 
   4  15   5        0.96       -3.92      3.92 o 
   5  15   5       94.76       81.40      8.44 o 
   6  15   5       52.51       51.33      7.60 o 
   7  15   5        2.08        3.15      5.13 o 
   8  15   5        0.00        7.67     10.15 o 
 -10  16   5        2.82       22.17      7.70 o 
  -9  16   5        1.14       -0.26      6.43 o 
  -8  16   5        0.03       -0.67      6.27 o 
  -7  16   5       38.74       54.67     10.99 o 
  -6  16   5       34.74       37.60      6.27 o 
  -5  16   5       42.19       36.68      5.91 o 
  -4  16   5      156.60      165.69     10.45 o 
  -3  16   5      206.71      189.17     10.81 o 
  -2  16   5       16.77       23.47      5.30 o 
  -1  16   5      469.98      399.54     20.47 o 
   0  16   5       55.05       54.91     10.81 o 
   1  16   5        6.73       13.02      8.70 o 
   2  16   5       11.91        3.94      4.99 o 
   3  16   5        1.61        5.97      4.20 o 
   4  16   5       73.45       67.42      9.09 o 
   5  16   5        0.03        7.43      4.94 o 
   6  16   5        0.02        8.44      5.10 o 
   7  16   5        2.82        3.09      5.40 o 
   8  16   5       67.66       87.88     11.32 o 
  -9  17   5        5.55        6.93      7.77 o 
  -8  17   5       17.77       28.55     27.63 o 
  -7  17   5        5.10        8.35      5.36 o 
  -6  17   5        1.94       10.78      8.58 o 
  -5  17   5        2.02        6.16      4.35 o 
  -4  17   5        5.72        0.84      4.68 o 
  -3  17   5      702.42      660.75     18.08 o 
  -2  17   5       19.09       24.31      8.58 o 
  -1  17   5       55.14       67.84     12.43 o 
   0  17   5       95.66      110.67     14.30 o 
   1  17   5       16.34       23.30      9.37 o 
   2  17   5        3.46        0.62      4.22 o 
   3  17   5       16.21       16.39      5.03 o 
   4  17   5       58.52       57.80      7.57 o 
   5  17   5       31.46       20.21      6.01 o 
   6  17   5        3.02        6.85      5.36 o 
   7  17   5        9.62       13.86      6.16 o 
  -9  18   5        0.54       21.01      7.08 o 
  -8  18   5        2.74        7.61     13.53 o 
  -7  18   5       23.10       29.87      7.20 o 
  -6  18   5        9.11       17.99      5.75 o 
  -5  18   5        4.00        4.87      5.92 o 
  -4  18   5      108.79       97.79      9.03 o 
  -3  18   5       13.94       12.28      7.06 o 
  -2  18   5        8.39        4.31      7.64 o 
  -1  18   5      479.32      491.88     23.59 o 
   0  18   5      320.68      303.97     21.03 o 
   1  18   5       54.67       48.18     11.78 o 
   2  18   5       40.13       37.13      7.28 o 
   3  18   5        6.74        3.92      4.57 o 
   4  18   5       12.22       15.15      5.47 o 
   5  18   5        0.54       -1.56      4.67 o 
   6  18   5        1.01       -5.46      5.46 o 
   7  18   5        0.03        5.10      6.85 o 
  -8  19   5        8.39       25.17      9.64 o 
  -7  19   5        1.39        5.60      5.42 o 
  -6  19   5        8.04       26.66      6.99 o 
  -5  19   5        0.88        9.09      4.52 o 
  -4  19   5       31.16       27.96      7.74 o 
  -3  19   5      100.48       96.28     13.68 o 
  -2  19   5       60.98       79.99     13.09 o 
  -1  19   5      114.49      129.09     15.63 o 
   0  19   5        0.00        1.72      8.11 o 
   1  19   5        6.11        4.88      9.32 o 
   2  19   5        9.97       18.45     10.25 o 
   3  19   5       25.80       22.49      6.24 o 
   4  19   5       26.60       22.91      5.95 o 
   5  19   5       12.81       19.15      6.87 o 
   6  19   5       17.95       30.91      7.62 o 
  -7  20   5       39.44       52.47     13.43 o 
  -6  20   5       32.17       41.25      8.72 o 
  -5  20   5       36.31       58.29     12.77 o 
  -4  20   5       22.38       28.67      8.24 o 
  -3  20   5       45.55       80.29     13.06 o 
  -2  20   5        4.02       17.92      8.96 o 
  -1  20   5       92.14       76.59     13.40 o 
   0  20   5       57.49       50.18     12.71 o 
   1  20   5        0.15       -6.62      9.02 o 
   2  20   5        3.97       11.25      8.17 o 
   3  20   5       33.87       30.50     11.58 o 
   4  20   5        7.49        5.01      6.20 o 
   5  20   5        3.39        0.90      9.76 o 
   6  20   5       11.71       10.45     14.87 o 
  -6  21   5       19.77       33.64      9.24 o 
  -5  21   5      115.16      167.17     32.62 o 
  -4  21   5       11.34       19.90     10.63 o 
  -3  21   5       18.74       20.33      9.47 o 
  -2  21   5        6.45        4.93      7.94 o 
  -1  21   5       21.56       28.73     10.53 o 
   0  21   5        9.54       18.61     10.48 o 
   1  21   5        0.67        4.79     10.49 o 
   2  21   5        6.13       23.76      9.83 o 
   3  21   5       10.72       -3.66     10.89 o 
   4  21   5       42.70       46.86     11.30 o 
   5  21   5        9.44       26.62      7.81 o 
  -5  22   5        2.23       22.12      9.34 o 
  -4  22   5        7.54       25.58     14.98 o 
  -3  22   5        8.95       21.38     13.42 o 
  -2  22   5       13.63        6.51      8.96 o 
  -1  22   5        1.05        5.25      8.70 o 
   0  22   5        0.25        2.42     11.32 o 
   1  22   5       44.56       67.06     14.91 o 
   2  22   5       15.23       19.77     10.13 o 
   3  22   5       31.29       45.26     21.23 o 
   4  22   5        4.36       22.51      9.74 o 
  -4  23   5       19.30       50.97     11.64 o 
  -3  23   5        7.22       21.60     15.71 o 
  -2  23   5       15.40       18.30     16.80 o 
  -1  23   5       49.39       35.69     10.97 o 
   0  23   5        1.58       -1.35     10.56 o 
   1  23   5        1.13       12.44     10.50 o 
   2  23   5       16.26       18.71     11.85 o 
  -1  24   5        0.77        5.48     15.96 o 
 -12   0   6      100.54      101.42     13.94 o 
 -10   0   6       36.36       42.97     13.74 o 
  -8   0   6       11.31       -0.13      7.58 o 
  -6   0   6       77.94       96.67      9.10 o 
  -4   0   6      289.44      256.78      8.29 o 
  -2   0   6      606.78      631.52     12.88 o 
   0   0   6     2149.28     2090.01     48.54 o 
   2   0   6     2809.98     2624.21     71.99 o 
   4   0   6      101.82      141.41     15.92 o 
   6   0   6      232.34      265.32     22.43 o 
   8   0   6      110.13      113.76     17.76 o 
  10   0   6        9.53        6.89     15.07 o 
 -13   1   6        0.20        0.29      6.31 o 
 -12   1   6        5.06        7.19      7.31 o 
 -11   1   6       30.29       24.54      7.20 o 
 -10   1   6        1.18       -4.48      4.74 o 
  -9   1   6        4.56       10.17      5.11 o 
  -8   1   6        0.01        0.59      4.91 o 
  -7   1   6        2.95        8.34      4.54 o 
  -6   1   6        9.61        5.85      2.05 o 
  -5   1   6      276.20      279.85      9.56 o 
  -4   1   6        0.02        1.02      1.54 o 
  -3   1   6      161.06      186.33      4.85 o 
  -2   1   6     1581.81     1709.15     18.55 o 
  -1   1   6       74.14       93.85      5.86 o 
   0   1   6       73.28       68.03      5.29 o 
   1   1   6      111.25      116.87      6.65 o 
   2   1   6        4.60        6.81      4.23 o 
   3   1   6       64.62       81.09      9.06 o 
   4   1   6      757.11      690.53     22.58 o 
   5   1   6       18.25       26.66      6.12 o 
   6   1   6      422.75      416.31     17.96 o 
   7   1   6       46.66       54.16      8.78 o 
   8   1   6       25.32       27.46      7.99 o 
   9   1   6        9.95       18.70      9.69 o 
  10   1   6        2.92       17.55     11.17 o 
  11   1   6        1.60        9.37     15.43 o 
 -13   2   6       10.04       15.76      7.61 o 
 -12   2   6       25.34       17.11      7.17 o 
 -11   2   6       22.18       21.82      7.05 o 
 -10   2   6       18.76       20.55      6.33 o 
  -9   2   6       15.21       13.97      5.42 o 
  -8   2   6        6.68        1.86      4.31 o 
  -7   2   6        9.83        9.32      4.08 o 
  -6   2   6      380.94      351.16      7.66 o 
  -5   2   6      148.10      149.73      5.44 o 
  -4   2   6      285.13      329.31      8.07 o 
  -3   2   6        7.80        5.48      1.80 o 
  -2   2   6     1859.48     2049.51     21.44 o 
  -1   2   6     1315.50     1451.00     22.30 o 
   0   2   6      664.76      686.62     17.30 o 
   1   2   6       42.67       39.68      5.05 o 
   2   2   6      139.35      143.56     10.46 o 
   3   2   6        2.09        2.52      3.82 o 
   4   2   6       85.70      108.03     15.64 o 
   5   2   6      383.85      392.56     17.02 o 
   6   2   6        0.34        5.59      8.75 o 
   7   2   6       47.88       63.06      8.80 o 
   8   2   6        9.62       10.98     13.12 o 
   9   2   6       15.82       40.99     11.36 o 
  10   2   6        0.13        7.02     10.01 o 
  11   2   6        0.10       14.55     15.41 o 
 -13   3   6        0.01        4.06     12.54 o 
 -12   3   6        2.30        1.48      6.97 o 
 -11   3   6        0.29        2.77      5.44 o 
 -10   3   6       46.13       36.99      7.11 o 
  -9   3   6       35.82       34.74      6.54 o 
  -8   3   6       83.96       71.01      7.72 o 
  -7   3   6      115.60      101.70      8.56 o 
  -6   3   6      787.52      777.80     12.74 o 
  -5   3   6      126.50      136.26      5.59 o 
  -4   3   6     1270.46     1356.85     18.45 o 
  -3   3   6      224.05      211.37      6.25 o 
  -2   3   6       12.84       11.65      1.62 o 
  -1   3   6      382.09      395.88     10.23 o 
   0   3   6       82.50       89.57      6.98 o 
   1   3   6      215.17      207.55      6.60 o 
   2   3   6       43.00       32.17      8.86 o 
   3   3   6       46.06       62.95      8.01 o 
   4   3   6      141.50      126.43     10.98 o 
   5   3   6       47.41       45.29      7.55 o 
   6   3   6        0.41        0.60      4.82 o 
   7   3   6       77.10       69.58     10.19 o 
   8   3   6        5.47       10.46      7.08 o 
   9   3   6        6.10       11.69      9.66 o 
  10   3   6        1.28        0.95     21.17 o 
  11   3   6        1.72       19.35     17.46 o 
 -13   4   6        6.81        3.58     11.13 o 
 -12   4   6        0.10       -2.20      5.16 o 
 -11   4   6       24.36       19.68      6.55 o 
 -10   4   6       43.39       56.69      8.41 o 
  -9   4   6       18.26       16.44      5.47 o 
  -8   4   6        0.07        1.33      3.77 o 
  -7   4   6       35.54       28.58      5.44 o 
  -6   4   6       92.60       92.66      5.01 o 
  -5   4   6       33.31       35.16      3.62 o 
  -4   4   6      163.56      198.39      6.39 o 
  -3   4   6     3503.89     3721.26     40.08 o 
  -2   4   6       60.34       53.56      3.97 o 
  -1   4   6     5483.22     5951.96     67.57 o 
   0   4   6      974.78      980.39     17.82 o 
   1   4   6      285.62      293.93      8.49 o 
   2   4   6       10.81        5.69      2.84 o 
   3   4   6       75.28       88.96      9.36 o 
   4   4   6       75.81       80.99      9.45 o 
   5   4   6       59.67       45.33      7.78 o 
   6   4   6      225.19      235.87     15.22 o 
   7   4   6       10.82       21.06     12.69 o 
   8   4   6       78.88       84.54      9.33 o 
   9   4   6       16.15       14.88      9.53 o 
  10   4   6       31.17       45.58     19.69 o 
 -12   5   6        2.83       18.66     10.94 o 
 -11   5   6       40.64       20.21      6.75 o 
 -10   5   6       22.07       15.90      5.89 o 
  -9   5   6       35.85       43.63      7.30 o 
  -8   5   6       28.01       42.23      6.51 o 
  -7   5   6        6.14        1.23      3.00 o 
  -6   5   6       41.46       54.26      4.30 o 
  -5   5   6        0.96        1.23      2.45 o 
  -4   5   6      356.17      381.13      8.90 o 
  -3   5   6        2.12        6.28      2.36 o 
  -2   5   6     2311.37     2750.15     31.85 o 
  -1   5   6      150.72      173.53      7.40 o 
   0   5   6      438.60      426.79     16.11 o 
   1   5   6      279.75      300.43      8.15 o 
   2   5   6      476.31      514.50     11.72 o 
   3   5   6       77.91       91.78     11.31 o 
   4   5   6      180.46      183.30     11.72 o 
   5   5   6        5.35        6.85      3.94 o 
   6   5   6       15.73       21.33      5.84 o 
   7   5   6       29.22       43.10      7.83 o 
   8   5   6       14.44       19.48      4.83 o 
   9   5   6       79.56      105.57     16.04 o 
  10   5   6        9.96        5.67     10.22 o 
 -12   6   6       14.15       18.98      8.52 o 
 -11   6   6        1.42        0.02     13.93 o 
 -10   6   6       83.92       61.55      9.02 o 
  -9   6   6        4.47       14.33      5.54 o 
  -8   6   6       34.96       41.62      7.52 o 
  -7   6   6      131.22      134.66      8.34 o 
  -6   6   6       12.23       14.08      2.99 o 
  -5   6   6       52.00       58.44      4.56 o 
  -4   6   6      341.25      320.87      8.37 o 
  -3   6   6       63.78       48.87      4.12 o 
  -2   6   6      664.80      689.17     13.55 o 
  -1   6   6      223.60      276.54      8.87 o 
   0   6   6      648.57      625.70     15.75 o 
   1   6   6       39.05       59.46      4.56 o 
   2   6   6      127.75      107.17      6.06 o 
   3   6   6      314.15      330.49     18.45 o 
   4   6   6        0.03        1.46      3.23 o 
   5   6   6       11.39       22.47      4.91 o 
   6   6   6      210.14      235.57     14.36 o 
   7   6   6        2.82        3.66      4.80 o 
   8   6   6      116.11      114.19     11.50 o 
   9   6   6        9.70        0.14      9.06 o 
  10   6   6        7.75       -3.11      9.87 o 
 -12   7   6       31.12       26.51      9.43 o 
 -11   7   6       13.00       -0.59      7.19 o 
 -10   7   6       43.97       46.56      9.89 o 
  -9   7   6       39.88       48.79      7.48 o 
  -8   7   6      219.87      219.81     14.92 o 
  -7   7   6       16.91       17.68      3.95 o 
  -6   7   6        0.04        2.45      2.68 o 
  -5   7   6      121.69      118.87      6.14 o 
  -4   7   6        0.30        4.55      2.48 o 
  -3   7   6        0.76       -0.09      2.17 o 
  -2   7   6     3765.10     3946.29     43.38 o 
  -1   7   6      311.47      351.54     10.19 o 
   0   7   6       22.21       28.62      4.63 o 
   1   7   6        3.16       -1.71      2.38 o 
   2   7   6        1.18        2.87      2.69 o 
   3   7   6      481.15      500.69     14.53 o 
   4   7   6       11.22       12.38      4.18 o 
   5   7   6        0.31        2.54      3.57 o 
   6   7   6        0.00       -3.22      3.22 o 
   7   7   6       27.99       24.32      8.47 o 
   8   7   6       12.09       13.39      6.31 o 
   9   7   6        0.01       -5.60      7.93 o 
  10   7   6       14.56        6.55      9.93 o 
 -12   8   6       13.99       18.10      8.43 o 
 -11   8   6        2.16       16.44      8.16 o 
 -10   8   6       45.15       56.74     10.84 o 
  -9   8   6        1.08        2.33      5.79 o 
  -8   8   6        5.88       14.07      4.95 o 
  -7   8   6       20.95       29.49      5.13 o 
  -6   8   6       41.29       40.54      4.37 o 
  -5   8   6       87.91      106.18      6.09 o 
  -4   8   6        0.22        5.92      2.76 o 
  -3   8   6     1159.06     1212.86     18.65 o 
  -2   8   6       12.94       12.70      3.05 o 
  -1   8   6     1797.99     1878.43     32.36 o 
   0   8   6       98.30       95.43     10.82 o 
   1   8   6      768.44      712.34     14.35 o 
   2   8   6      116.27      110.83      6.46 o 
   3   8   6        3.46        5.86      3.97 o 
   4   8   6        2.57        6.64      3.71 o 
   5   8   6       34.05       35.33      6.05 o 
   6   8   6       40.53       30.14      6.09 o 
   7   8   6       33.16       21.26      8.55 o 
   8   8   6       13.22       16.43      6.64 o 
   9   8   6        0.24        5.03     10.12 o 
  10   8   6        8.18       -1.63     10.42 o 
 -12   9   6       35.84       54.93     13.82 o 
 -11   9   6        1.01       -3.31      6.55 o 
 -10   9   6       35.56       29.27     10.03 o 
  -9   9   6      118.70      130.26     15.40 o 
  -8   9   6       18.20       18.49     12.35 o 
  -7   9   6       14.56       24.38      4.31 o 
  -6   9   6       79.37       96.50      5.99 o 
  -5   9   6      498.22      497.84     11.53 o 
  -4   9   6       30.62       42.98      4.81 o 
  -3   9   6      214.32      213.30      7.73 o 
  -2   9   6      433.23      413.93     10.29 o 
  -1   9   6       11.35       17.96      4.35 o 
   0   9   6       73.74       64.49      6.74 o 
   1   9   6      296.84      315.76      9.57 o 
   2   9   6       66.24       74.63      5.88 o 
   3   9   6      108.32      111.54      8.61 o 
   4   9   6       26.41       22.62     10.47 o 
   5   9   6      118.72      106.21      9.19 o 
   6   9   6       11.09       20.28      5.56 o 
   7   9   6        0.21        2.38      4.86 o 
   8   9   6       21.98       19.31      7.05 o 
   9   9   6       24.21       16.10     10.31 o 
  10   9   6        7.24        9.60     11.86 o 
 -12  10   6        0.01        1.65      9.20 o 
 -11  10   6        3.56       -5.46     10.98 o 
 -10  10   6       61.61       78.67     12.87 o 
  -9  10   6        1.85       -2.42      7.83 o 
  -8  10   6       86.09       96.57     20.65 o 
  -7  10   6      291.84      298.59     13.34 o 
  -6  10   6       20.03       46.34      4.82 o 
  -5  10   6      110.58      117.38      6.62 o 
  -4  10   6      204.20      208.66      9.61 o 
  -3  10   6       17.94       21.44      3.70 o 
  -2  10   6       11.41        8.26      3.51 o 
  -1  10   6      537.47      497.84     14.99 o 
   0  10   6        0.28       -3.43      3.43 o 
   1  10   6       16.18       11.70      3.55 o 
   2  10   6      994.28      903.13     23.36 o 
   3  10   6        1.15        7.30      4.12 o 
   4  10   6      187.35      202.44     11.22 o 
   5  10   6       73.66       75.89      8.58 o 
   6  10   6       25.49       17.64      7.09 o 
   7  10   6        0.23        0.75      4.78 o 
   8  10   6       84.22       88.19     13.12 o 
   9  10   6        0.70        6.41      9.87 o 
 -11  11   6        0.27       -7.24     18.17 o 
 -10  11   6        0.89        3.62      7.32 o 
  -9  11   6       43.77       46.05     10.11 o 
  -8  11   6        0.94        8.29      6.18 o 
  -7  11   6        0.25       12.69      5.02 o 
  -6  11   6       15.61       12.98      4.13 o 
  -5  11   6        0.19        1.26      4.40 o 
  -4  11   6        1.33        5.63      2.98 o 
  -3  11   6      212.61      238.71     13.48 o 
  -2  11   6      370.09      373.18     14.09 o 
  -1  11   6       30.77       35.95      5.69 o 
   0  11   6      150.57      154.24      9.50 o 
   1  11   6     2643.67     2427.86     43.45 o 
   2  11   6      506.43      467.23     12.50 o 
   3  11   6       34.34       23.25      5.54 o 
   4  11   6       32.01       47.16      7.78 o 
   5  11   6      152.07      148.17     14.42 o 
   6  11   6        0.22        8.62      6.48 o 
   7  11   6       29.14       46.84      6.94 o 
   8  11   6        4.40       21.93      6.76 o 
   9  11   6       13.69       16.88     10.40 o 
 -11  12   6       11.16       10.55      7.38 o 
 -10  12   6       22.54       18.81      9.14 o 
  -9  12   6        9.81        6.52      7.01 o 
  -8  12   6       26.55       20.13      8.02 o 
  -7  12   6       16.36       23.29      5.62 o 
  -6  12   6       13.74       21.81      4.77 o 
  -5  12   6       64.01       60.77      6.43 o 
  -4  12   6      108.50      111.29      7.93 o 
  -3  12   6        5.79        8.52      3.67 o 
  -2  12   6       15.04       10.07      3.63 o 
  -1  12   6       34.89       34.71      6.43 o 
   0  12   6      181.95      178.59      9.92 o 
   1  12   6      528.43      498.49     13.17 o 
   2  12   6        6.55        5.38      4.77 o 
   3  12   6       90.67       79.33      9.36 o 
   4  12   6       92.07       75.85      8.66 o 
   5  12   6        5.47        5.68      5.70 o 
   6  12   6        0.00        6.29      6.01 o 
   7  12   6        0.13        8.98      5.35 o 
   8  12   6        1.37        8.43      5.77 o 
   9  12   6        4.72       21.10     11.86 o 
 -11  13   6        5.64        3.31      9.65 o 
 -10  13   6        0.01        0.43      6.44 o 
  -9  13   6        0.67       10.42     11.77 o 
  -8  13   6        5.27        7.13      6.26 o 
  -7  13   6        9.79       22.01      7.22 o 
  -6  13   6        4.37        2.36      3.81 o 
  -5  13   6        0.59       -3.34      3.34 o 
  -4  13   6       33.07       30.63      5.29 o 
  -3  13   6      111.65      123.56      8.42 o 
  -2  13   6       31.83       29.99      5.11 o 
  -1  13   6       15.44        9.84      4.20 o 
   0  13   6       93.31      103.06      8.39 o 
   1  13   6      883.86      860.21     22.47 o 
   2  13   6        8.33       14.69      6.50 o 
   3  13   6       11.26       13.37      5.65 o 
   4  13   6        2.90       -3.61      4.55 o 
   5  13   6        1.37       -0.20      5.94 o 
   6  13   6       10.25       14.98      5.68 o 
   7  13   6       22.67       22.42      6.36 o 
   8  13   6        3.29        3.61      7.21 o 
   9  13   6        3.90       16.69     11.98 o 
 -10  14   6       18.84       30.99      9.22 o 
  -9  14   6       65.08       70.08     18.83 o 
  -8  14   6       78.55       62.95     11.38 o 
  -7  14   6       25.83       37.75      6.59 o 
  -6  14   6       26.44       37.34      5.88 o 
  -5  14   6       19.31       23.05      5.16 o 
  -4  14   6      322.84      272.24     17.93 o 
  -3  14   6       30.55       36.34      5.57 o 
  -2  14   6      135.42      131.13      9.76 o 
  -1  14   6      637.91      589.48     26.28 o 
   0  14   6       69.83       75.07     19.65 o 
   1  14   6      101.52      116.27     14.77 o 
   2  14   6      608.79      570.50     18.62 o 
   3  14   6      171.25      179.25     12.58 o 
   4  14   6       80.37       79.21      9.72 o 
   5  14   6        6.04        3.06      5.48 o 
   6  14   6       22.59       18.88      5.44 o 
   7  14   6        0.31       -4.65      6.82 o 
   8  14   6        0.63        7.67     13.40 o 
 -10  15   6        0.01        2.03     14.74 o 
  -9  15   6        0.33        0.40      5.18 o 
  -8  15   6       47.80       51.96     10.82 o 
  -7  15   6        7.33       13.25      5.00 o 
  -6  15   6       27.43       35.20     10.96 o 
  -5  15   6      176.86      178.32     10.63 o 
  -4  15   6       13.10       17.01      4.72 o 
  -3  15   6       20.45       22.28      5.55 o 
  -2  15   6       28.63       17.32      5.62 o 
  -1  15   6      288.79      297.30     13.26 o 
   0  15   6      223.41      215.15     23.52 o 
   1  15   6      137.34      112.70     14.42 o 
   2  15   6       23.93       22.79      7.97 o 
   3  15   6        0.00        4.78      5.56 o 
   4  15   6        0.93        7.38      5.45 o 
   5  15   6        3.25       -0.79      6.43 o 
   6  15   6       31.92       43.21      8.51 o 
   7  15   6       19.70       30.41      8.62 o 
   8  15   6        0.01        8.42      6.63 o 
 -10  16   6        0.72       13.48     10.79 o 
  -9  16   6       36.31       41.37     11.66 o 
  -8  16   6       26.15       30.52      9.39 o 
  -7  16   6       37.80       49.43      7.80 o 
  -6  16   6       26.41       32.25      6.55 o 
  -5  16   6       47.72       42.52      6.56 o 
  -4  16   6      240.82      251.73     12.00 o 
  -3  16   6       56.26       39.84      6.24 o 
  -2  16   6       22.84       23.18      7.18 o 
  -1  16   6      575.99      549.03     39.98 o 
   0  16   6       73.15       71.07     12.43 o 
   1  16   6       14.77        6.14     10.72 o 
   2  16   6        2.47        9.94      5.73 o 
   3  16   6        0.73        4.00      7.43 o 
   4  16   6       20.98       24.79      7.03 o 
   5  16   6        0.26       -4.72      4.72 o 
   6  16   6        1.39       -1.14      7.13 o 
   7  16   6        2.22       11.46      6.56 o 
  -9  17   6       10.27       21.49     12.46 o 
  -8  17   6       12.14       11.85      7.64 o 
  -7  17   6        2.92        4.82      5.49 o 
  -6  17   6        4.93       12.79      8.30 o 
  -5  17   6       56.40       59.38      8.73 o 
  -4  17   6        0.42        1.97      4.35 o 
  -3  17   6      122.49      140.00     10.50 o 
  -2  17   6       90.95       85.04     12.95 o 
  -1  17   6      109.59      112.49     14.60 o 
   0  17   6        0.81       -3.14     12.71 o 
   1  17   6        3.05        1.84      8.53 o 
   2  17   6      248.73      235.22     19.66 o 
   3  17   6       58.00       55.58     15.19 o 
   4  17   6        0.98        9.70      5.74 o 
   5  17   6        3.25       -1.06      5.97 o 
   6  17   6        3.96        9.33      6.27 o 
   7  17   6       11.32       25.29      7.66 o 
  -8  18   6       36.21       36.81      9.35 o 
  -7  18   6        3.96        5.49      6.51 o 
  -6  18   6        3.16        4.72      5.39 o 
  -5  18   6       37.54       26.74      6.07 o 
  -4  18   6       57.48       66.90      7.72 o 
  -3  18   6       27.01       13.82      8.38 o 
  -2  18   6       72.66       92.95     13.67 o 
  -1  18   6        0.27        1.53      8.03 o 
   0  18   6        0.61        0.38      8.52 o 
   1  18   6        0.89        8.01     12.33 o 
   2  18   6        0.56        6.30      8.30 o 
   3  18   6        1.27        5.27      5.64 o 
   4  18   6       16.91       20.05     12.11 o 
   5  18   6        0.26        7.07      6.11 o 
   6  18   6        6.15       14.66      6.46 o 
  -8  19   6        3.56       12.81     12.39 o 
  -7  19   6       16.97       37.68      7.46 o 
  -6  19   6        7.58       14.42      7.65 o 
  -5  19   6        3.95       13.12      5.66 o 
  -4  19   6       36.41       43.67      9.25 o 
  -3  19   6       13.26        7.57      8.47 o 
  -2  19   6      164.73      164.72     20.61 o 
  -1  19   6        0.19       15.60      8.65 o 
   0  19   6        9.57       10.15     10.04 o 
   1  19   6       66.19       91.46     15.24 o 
   2  19   6       14.25       13.97      6.91 o 
   3  19   6       52.58       54.58     11.48 o 
   4  19   6        2.72        6.64      5.47 o 
   5  19   6        1.49        6.47      5.70 o 
   6  19   6        0.55       20.78      9.24 o 
  -7  20   6        5.73       11.34      8.74 o 
  -6  20   6       10.15       17.70     14.47 o 
  -5  20   6      109.62      145.46     16.87 o 
  -4  20   6       34.29       42.94      9.59 o 
  -3  20   6       66.66       76.00     13.94 o 
  -2  20   6        1.46       -5.61     11.79 o 
  -1  20   6        0.06       11.62     11.88 o 
   0  20   6        2.77       13.73     26.17 o 
   1  20   6       12.43       17.80     10.94 o 
   2  20   6       15.54        6.85      9.65 o 
   3  20   6        0.29       -4.02      7.73 o 
   4  20   6       22.28       36.31      7.91 o 
   5  20   6        1.88       12.10      6.35 o 
  -6  21   6        6.30       15.20      8.73 o 
  -5  21   6       56.05       72.78     10.93 o 
  -4  21   6       25.07       29.79     10.26 o 
  -3  21   6        3.91       -1.55      7.10 o 
  -2  21   6       20.29       43.40     11.40 o 
  -1  21   6        9.97        4.03      8.62 o 
   0  21   6       43.19       41.67     12.85 o 
   1  21   6       39.54       31.92     12.22 o 
   2  21   6        0.77        6.48      9.73 o 
   3  21   6        2.37        5.30     12.26 o 
   4  21   6       18.14       18.74     17.93 o 
  -5  22   6       13.17       42.06      8.55 o 
  -4  22   6        9.99       21.57     16.86 o 
  -3  22   6        3.30        3.10      8.48 o 
  -2  22   6       18.08       16.53      9.09 o 
  -1  22   6        5.62        3.40      8.66 o 
   0  22   6        3.99        5.96     12.71 o 
   1  22   6        0.16       -4.91     13.23 o 
   2  22   6        0.01       18.59     11.08 o 
   3  22   6       13.80       19.49      9.59 o 
  -3  23   6       16.82       35.92     11.15 o 
  -2  23   6        3.36       13.70      9.50 o 
  -1  23   6       12.82       25.86     11.92 o 
   0  23   6       15.04       29.23     17.76 o 
   1  23   6       28.62       39.80     15.54 o 
 -13   0   7       17.11       14.56      8.23 o 
 -11   0   7       77.16       80.97     12.95 o 
  -9   0   7       63.12       59.71      9.27 o 
  -7   0   7        4.89        4.77      4.52 o 
  -5   0   7      316.41      322.24     10.06 o 
  -3   0   7      245.00      234.14      7.92 o 
  -1   0   7     1214.31     1168.25     41.69 o 
   1   0   7      988.62      902.37     32.61 o 
   3   0   7       95.76       86.16     13.87 o 
   5   0   7        0.40       -1.84      7.66 o 
   7   0   7       48.39       61.80     14.60 o 
   9   0   7        6.36       14.81     14.04 o 
 -13   1   7        1.12        5.05      7.19 o 
 -12   1   7        7.58       10.36      5.39 o 
 -11   1   7      115.74      108.04     11.68 o 
 -10   1   7       44.75       43.69      7.80 o 
  -9   1   7       11.78       15.70      5.34 o 
  -8   1   7      122.00      105.36      9.36 o 
  -7   1   7       45.51       59.44      7.15 o 
  -6   1   7      535.44      501.03      9.89 o 
  -5   1   7      118.63      130.62      4.94 o 
  -4   1   7       16.40       22.38      2.47 o 
  -3   1   7     1043.88     1077.79     14.02 o 
  -2   1   7     1332.08     1397.12     16.41 o 
  -1   1   7      177.51      139.81      8.00 o 
   0   1   7      124.88      153.36      7.80 o 
   1   1   7      456.71      497.80     13.13 o 
   2   1   7       79.17       80.42      9.28 o 
   3   1   7       39.72       51.32      8.15 o 
   4   1   7        6.12        6.01      7.08 o 
   5   1   7       14.83        8.79      5.63 o 
   6   1   7        4.36        9.59      9.03 o 
   7   1   7       58.14       51.23      9.76 o 
   8   1   7        0.33        1.63      6.35 o 
   9   1   7        0.16        2.37     11.36 o 
  10   1   7        0.07       -9.77      9.77 o 
 -13   2   7       11.44       19.29      6.64 o 
 -12   2   7       11.58        8.12      6.14 o 
 -11   2   7       18.80       11.12      6.14 o 
 -10   2   7       44.61       41.84      7.94 o 
  -9   2   7       38.57       36.77      6.83 o 
  -8   2   7        0.89        5.22      4.00 o 
  -7   2   7        5.91        9.00      4.23 o 
  -6   2   7      189.60      182.85      6.28 o 
  -5   2   7        0.16        1.05      2.14 o 
  -4   2   7     1204.96     1185.48     15.48 o 
  -3   2   7       30.21       35.14      2.72 o 
  -2   2   7      113.68      136.98      5.47 o 
  -1   2   7      233.87      256.76      8.77 o 
   0   2   7      308.66      284.01     12.31 o 
   1   2   7      133.75      137.91      9.03 o 
   2   2   7      458.37      446.78     17.70 o 
   3   2   7       19.09       23.21      6.10 o 
   4   2   7      103.09       93.77     11.62 o 
   5   2   7       47.89       65.74      9.74 o 
   6   2   7       21.89       30.64      7.78 o 
   7   2   7        7.55       16.56      8.82 o 
   8   2   7       34.33       49.67      9.56 o 
   9   2   7       20.23       22.97     11.04 o 
  10   2   7        0.11       -9.50      9.50 o 
 -13   3   7        8.41       10.79     14.77 o 
 -12   3   7       31.23       35.78      7.99 o 
 -11   3   7       17.60        9.90      5.79 o 
 -10   3   7       54.25       46.29      7.84 o 
  -9   3   7       71.20       63.89      8.22 o 
  -8   3   7      159.65      146.59     14.83 o 
  -7   3   7       54.37       70.75      8.40 o 
  -6   3   7      237.71      213.18      6.86 o 
  -5   3   7        7.93        8.33      2.67 o 
  -4   3   7        0.10        3.97      2.24 o 
  -3   3   7        0.10        2.37      1.46 o 
  -2   3   7      702.78      743.03     13.02 o 
  -1   3   7     1688.16     1880.00     29.33 o 
   0   3   7       61.58       78.49      6.11 o 
   1   3   7      396.17      391.05      9.50 o 
   2   3   7       85.38       94.49     11.30 o 
   3   3   7       39.22       52.10      7.64 o 
   4   3   7       75.80       98.18     10.73 o 
   5   3   7      200.56      207.60     31.39 o 
   6   3   7       11.51        9.24     10.68 o 
   7   3   7      142.97      121.20     12.62 o 
   8   3   7       24.00       28.63     10.96 o 
   9   3   7       20.67       18.19     10.62 o 
  10   3   7        0.08      -13.48     13.48 o 
 -12   4   7        7.79        7.55      7.85 o 
 -11   4   7       11.66       11.12      5.56 o 
 -10   4   7        0.70        6.39      5.36 o 
  -9   4   7       51.44       44.54      7.58 o 
  -8   4   7      171.26      149.66     10.85 o 
  -7   4   7       20.00       32.31      6.43 o 
  -6   4   7       23.32       36.62      3.90 o 
  -5   4   7       63.61       71.54      4.96 o 
  -4   4   7     1173.94     1199.75     17.96 o 
  -3   4   7      199.47      221.27      6.89 o 
  -2   4   7      108.99      112.63      5.36 o 
  -1   4   7      195.67      207.18      8.17 o 
   0   4   7      161.01      174.68     11.50 o 
   1   4   7       18.73       24.33      3.36 o 
   2   4   7      129.97      116.90     11.01 o 
   3   4   7       46.17       59.84      8.55 o 
   4   4   7       43.70       39.09      7.40 o 
   5   4   7      252.79      247.94     15.85 o 
   6   4   7      288.15      277.31     22.64 o 
   7   4   7        0.05        8.65      5.70 o 
   8   4   7       96.53      103.11     13.20 o 
   9   4   7       24.68       18.23     10.04 o 
  10   4   7        8.53       -6.25      9.41 o 
 -12   5   7        3.79       13.91      7.55 o 
 -11   5   7        0.05        6.51      5.82 o 
 -10   5   7        3.59        9.83      5.80 o 
  -9   5   7       16.56       22.29      6.06 o 
  -8   5   7      133.43      109.36     11.23 o 
  -7   5   7       17.61       24.50      5.34 o 
  -6   5   7       47.94       48.42      4.43 o 
  -5   5   7       16.11       22.44      3.49 o 
  -4   5   7       98.11       92.14      5.41 o 
  -3   5   7      873.18      945.85     15.66 o 
  -2   5   7        3.16        4.58      2.35 o 
  -1   5   7      110.35      123.01     10.72 o 
   0   5   7       19.46       14.99      4.08 o 
   1   5   7       97.61      104.67      5.65 o 
   2   5   7      353.04      340.82      9.72 o 
   3   5   7       19.25       18.28      8.48 o 
   4   5   7       25.22       26.63      5.26 o 
   5   5   7       20.31       16.58      4.71 o 
   6   5   7        0.97        3.73      4.14 o 
   7   5   7      126.58      136.05     11.09 o 
   8   5   7       13.11       15.67      5.76 o 
   9   5   7        8.49       21.37     10.61 o 
  10   5   7        0.46       -8.62     10.45 o 
 -12   6   7        1.79       12.77      7.46 o 
 -11   6   7        4.49       -2.02      6.62 o 
 -10   6   7      117.25      134.13     12.04 o 
  -9   6   7       43.26       46.20      7.54 o 
  -8   6   7      304.05      287.76     13.53 o 
  -7   6   7        0.46        2.77      3.96 o 
  -6   6   7       89.02       99.61      5.87 o 
  -5   6   7      341.83      328.60      9.00 o 
  -4   6   7      215.58      233.26      7.67 o 
  -3   6   7       15.51       25.88      3.59 o 
  -2   6   7      586.19      638.28     12.66 o 
  -1   6   7      168.37      153.34      7.86 o 
   0   6   7      462.74      479.51     14.41 o 
   1   6   7      465.10      475.94     11.04 o 
   2   6   7        6.92        8.85      3.21 o 
   3   6   7       13.27        8.34      3.95 o 
   4   6   7      123.60      127.97      9.07 o 
   5   6   7        8.85        7.48      4.17 o 
   6   6   7      166.97      163.87     12.22 o 
   7   6   7        6.18       15.54      5.58 o 
   8   6   7        3.98        9.26      5.07 o 
   9   6   7        2.10       12.22      9.71 o 
  10   6   7        8.54       16.87     11.33 o 
 -12   7   7        0.69       -3.32      9.87 o 
 -11   7   7       40.10       43.54     10.50 o 
 -10   7   7        1.25       -2.06      5.90 o 
  -9   7   7        3.52        0.34      6.08 o 
  -8   7   7       98.53       95.66      9.33 o 
  -7   7   7       19.05        8.86      5.69 o 
  -6   7   7      211.66      237.13      8.14 o 
  -5   7   7      228.97      218.19      7.72 o 
  -4   7   7      146.41      146.21      6.86 o 
  -3   7   7      270.40      251.79      8.05 o 
  -2   7   7       47.07       53.84      4.80 o 
  -1   7   7        0.05        2.83      2.93 o 
   0   7   7      437.17      449.50     14.17 o 
   1   7   7       22.79       24.81      3.58 o 
   2   7   7      466.43      470.91     11.92 o 
   3   7   7      253.52      247.17     11.00 o 
   4   7   7       33.45       42.51      8.07 o 
   5   7   7       97.47      110.71      9.28 o 
   6   7   7       45.54       53.47      7.40 o 
   7   7   7        0.01        5.43      5.15 o 
   8   7   7        0.63        3.28      5.99 o 
   9   7   7        6.31        8.50     14.36 o 
  10   7   7        0.04        6.81     16.61 o 
 -12   8   7        0.03        8.22      7.67 o 
 -11   8   7        2.87        3.59      8.92 o 
 -10   8   7        0.00        2.22      6.18 o 
  -9   8   7        1.01        0.63      5.96 o 
  -8   8   7      264.80      245.49     15.21 o 
  -7   8   7       11.02        2.22      4.53 o 
  -6   8   7      133.10      152.53      7.29 o 
  -5   8   7       46.60       47.79      4.78 o 
  -4   8   7       56.85       55.10      5.05 o 
  -3   8   7        3.91        1.98      2.54 o 
  -2   8   7      154.39      189.45      7.82 o 
  -1   8   7      408.02      341.59     12.40 o 
   0   8   7       87.97       82.99      7.63 o 
   1   8   7      312.22      306.83      9.29 o 
   2   8   7      178.40      163.37      7.66 o 
   3   8   7      945.01      838.96     54.69 o 
   4   8   7      215.66      202.66     11.03 o 
   5   8   7        3.65        7.07      4.32 o 
   6   8   7       31.19       25.84      5.94 o 
   7   8   7       14.89       20.51      5.67 o 
   8   8   7        5.82       -2.69      7.31 o 
   9   8   7        0.01       -1.50     13.78 o 
 -12   9   7        3.33        2.95      7.05 o 
 -11   9   7       14.44       10.69      7.81 o 
 -10   9   7       13.90       37.30     10.46 o 
  -9   9   7        0.62       17.12      7.02 o 
  -8   9   7       36.88       26.03      7.68 o 
  -7   9   7      109.29      112.27      7.87 o 
  -6   9   7      127.73      117.14      7.18 o 
  -5   9   7      204.07      187.71     10.32 o 
  -4   9   7       32.90       41.00      4.77 o 
  -3   9   7       71.90       81.95      5.88 o 
  -2   9   7      392.39      370.94     10.23 o 
  -1   9   7       12.89       14.15      4.65 o 
   0   9   7       23.73       30.06      5.32 o 
   1   9   7       27.37       32.79      5.02 o 
   2   9   7      662.43      589.61     22.20 o 
   3   9   7       88.60      103.31     11.92 o 
   4   9   7      182.85      177.93     11.12 o 
   5   9   7      250.84      224.91     21.85 o 
   6   9   7        9.00       20.13      7.17 o 
   7   9   7       37.96       37.91      8.29 o 
   8   9   7        1.23        8.20      8.22 o 
   9   9   7        0.75      -10.10     12.67 o 
 -11  10   7       70.70      100.37     20.95 o 
 -10  10   7       25.11       34.23      8.86 o 
  -9  10   7        0.80       -5.95     10.81 o 
  -8  10   7       20.67       20.40      7.10 o 
  -7  10   7      163.59      184.42     11.67 o 
  -6  10   7        9.58        8.28      3.87 o 
  -5  10   7       11.01       15.88      3.59 o 
  -4  10   7        3.82       10.97      3.45 o 
  -3  10   7       85.82       78.43      5.98 o 
  -2  10   7      237.70      250.61     12.60 o 
  -1  10   7      910.24      968.13     22.75 o 
   0  10   7       57.38       74.85      7.65 o 
   1  10   7      673.15      585.63     24.16 o 
   2  10   7      341.54      334.68     10.87 o 
   3  10   7      322.73      340.78     15.93 o 
   4  10   7      206.57      236.26     12.96 o 
   5  10   7        0.29        4.22      5.75 o 
   6  10   7        0.87        2.10      4.99 o 
   7  10   7       15.50       24.53      7.68 o 
   8  10   7       20.13       36.48     14.77 o 
   9  10   7        1.58       -0.66      7.28 o 
 -11  11   7        5.30        7.39      6.37 o 
 -10  11   7        7.99        9.20      7.48 o 
  -9  11   7       63.08       90.84     12.88 o 
  -8  11   7        1.01        6.98      6.10 o 
  -7  11   7       63.60       65.01      7.83 o 
  -6  11   7        2.65       12.57      4.22 o 
  -5  11   7        0.07        2.45      3.02 o 
  -4  11   7       72.68       69.51      7.43 o 
  -3  11   7       72.79       82.23      7.01 o 
  -2  11   7        0.06        2.56      3.21 o 
  -1  11   7      803.70      778.49     31.33 o 
   0  11   7       74.55       67.86      7.64 o 
   1  11   7     1058.63      943.44     29.26 o 
   2  11   7      252.95      217.42     11.54 o 
   3  11   7      158.85      150.62     14.50 o 
   4  11   7        1.38       -6.14      6.14 o 
   5  11   7      166.44      189.24     16.74 o 
   6  11   7       36.42       38.17      8.84 o 
   7  11   7        8.99       11.95      5.80 o 
   8  11   7        1.39        9.34      6.65 o 
   9  11   7        0.51       -7.97      7.97 o 
 -11  12   7       28.46       39.87      9.24 o 
 -10  12   7       75.10       68.91     12.74 o 
  -9  12   7        9.39       11.10      7.34 o 
  -8  12   7       13.32       18.31      7.01 o 
  -7  12   7       64.62       55.78      7.79 o 
  -6  12   7       40.28       46.14      6.33 o 
  -5  12   7       12.84       11.39      4.16 o 
  -4  12   7       13.74       15.42      3.66 o 
  -3  12   7       21.48       21.30      4.77 o 
  -2  12   7        5.65       11.54      4.89 o 
  -1  12   7       43.75       50.81      6.82 o 
   0  12   7      520.99      496.07     16.30 o 
   1  12   7      758.67      704.45     23.65 o 
   2  12   7      106.01      108.90     13.12 o 
   3  12   7       98.98      106.14     13.30 o 
   4  12   7       20.89       20.75     15.54 o 
   5  12   7        7.03        8.25      7.14 o 
   6  12   7        2.61        8.09      7.20 o 
   7  12   7        3.47       18.59      6.13 o 
   8  12   7       12.02       12.88      7.23 o 
 -11  13   7        0.01       14.89      9.12 o 
 -10  13   7       17.64       28.47      8.90 o 
  -9  13   7       16.16       20.68      8.00 o 
  -8  13   7        0.07        3.84      6.08 o 
  -7  13   7       20.28       16.24      5.46 o 
  -6  13   7       36.34       35.97      6.61 o 
  -5  13   7        6.58        9.28      4.20 o 
  -4  13   7      108.47       98.50      8.15 o 
  -3  13   7       20.11       27.08      5.27 o 
  -2  13   7      108.35      100.78      9.05 o 
  -1  13   7      279.05      282.54     14.18 o 
   0  13   7      102.55       96.89     14.06 o 
   1  13   7      104.20       93.27     14.36 o 
   2  13   7      208.81      201.54     17.17 o 
   3  13   7       42.49       26.49      8.56 o 
   4  13   7        0.43        3.92      6.93 o 
   5  13   7       15.72       16.05      8.65 o 
   6  13   7        0.08        6.24      7.26 o 
   7  13   7        3.06        6.25      9.46 o 
   8  13   7        2.31       25.09     13.65 o 
 -10  14   7       88.62      104.70     14.99 o 
  -9  14   7        0.01       18.09     12.58 o 
  -8  14   7        2.09       12.91      7.08 o 
  -7  14   7       37.81       36.63      7.36 o 
  -6  14   7        0.63        5.62      5.21 o 
  -5  14   7        0.26        2.28      3.87 o 
  -4  14   7        3.37        3.92      3.89 o 
  -3  14   7        0.92        6.27      4.13 o 
  -2  14   7        0.34       -3.06      3.39 o 
  -1  14   7      713.02      666.05     23.02 o 
   0  14   7      699.09      603.98     31.09 o 
   1  14   7      373.78      383.03     21.27 o 
   2  14   7        1.08       -0.41      6.15 o 
   3  14   7       10.30        9.27      7.04 o 
   4  14   7        2.86        0.15      7.45 o 
   5  14   7       11.97       23.45      8.75 o 
   6  14   7        1.76        5.68      5.84 o 
   7  14   7        2.13        8.28      6.07 o 
   8  14   7        1.07       14.09     12.58 o 
 -10  15   7       29.46       47.29     10.17 o 
  -9  15   7       17.65       15.95      8.13 o 
  -8  15   7        1.42       -1.24      6.27 o 
  -7  15   7        3.13       -3.37      4.54 o 
  -6  15   7       47.29       42.69      7.63 o 
  -5  15   7        3.98        9.67      5.62 o 
  -4  15   7       48.67       56.69      6.77 o 
  -3  15   7      247.39      238.84     11.61 o 
  -2  15   7      204.82      203.03     12.41 o 
  -1  15   7      150.35      151.25     15.78 o 
   0  15   7        1.45        2.28      7.54 o 
   1  15   7       25.78       16.89      9.04 o 
   2  15   7        0.64        5.17      6.21 o 
   3  15   7        4.30        4.69      7.56 o 
   4  15   7       40.05       46.11     11.08 o 
   5  15   7       21.47       16.91      8.89 o 
   6  15   7       11.42       17.96      6.92 o 
   7  15   7        0.24        0.76      5.84 o 
  -9  16   7        4.48       11.94     20.42 o 
  -8  16   7       38.12       36.64      9.37 o 
  -7  16   7       38.88       45.63      8.02 o 
  -6  16   7       16.36       27.37      6.53 o 
  -5  16   7        5.27        9.51      7.64 o 
  -4  16   7      146.20      152.85     10.40 o 
  -3  16   7        0.76        5.23      4.38 o 
  -2  16   7      119.35      129.01     10.63 o 
  -1  16   7        0.15        1.53      7.54 o 
   0  16   7      272.97      272.61     20.39 o 
   1  16   7       99.24       94.06     14.66 o 
   2  16   7       75.13       76.57     13.45 o 
   3  16   7       32.80       45.71     16.14 o 
   4  16   7        3.60       19.57      8.32 o 
   5  16   7       11.61        7.70      7.03 o 
   6  16   7        0.14       16.78      6.88 o 
   7  16   7       22.71       23.13      7.28 o 
  -9  17   7        8.00        9.92      7.45 o 
  -8  17   7        1.76        6.16      6.83 o 
  -7  17   7        2.21        7.31      8.80 o 
  -6  17   7       28.89       42.23      7.74 o 
  -5  17   7        0.09        0.85      4.50 o 
  -4  17   7       15.15       12.22      5.04 o 
  -3  17   7       89.04       88.36      9.72 o 
  -2  17   7       35.73       54.37     11.24 o 
  -1  17   7        0.31       -0.29      7.54 o 
   0  17   7       12.85        0.40      8.79 o 
   1  17   7       80.90       83.14     14.31 o 
   2  17   7        1.21       10.97      7.92 o 
   3  17   7        0.24        1.27     10.79 o 
   4  17   7        0.48       -7.44      7.44 o 
   5  17   7        4.38        9.95      6.59 o 
   6  17   7       17.49       18.11     11.33 o 
  -8  18   7        9.17       22.48      8.33 o 
  -7  18   7       58.41       85.69     11.66 o 
  -6  18   7       13.46       26.85      6.69 o 
  -5  18   7        0.39        4.17      4.47 o 
  -4  18   7       71.75       69.29     10.42 o 
  -3  18   7      185.83      215.54     18.79 o 
  -2  18   7      148.72      161.03     28.06 o 
  -1  18   7        0.06       -3.59      7.85 o 
   0  18   7        0.26        5.42      8.55 o 
   1  18   7       18.53       24.40     11.13 o 
   2  18   7        9.97        6.24     15.99 o 
   3  18   7        6.17        5.64      7.72 o 
   4  18   7        9.43       13.70      6.48 o 
   5  18   7       28.44       45.99      8.47 o 
   6  18   7        0.67        4.51      8.08 o 
  -7  19   7       19.96       33.17     10.84 o 
  -6  19   7       38.73       53.25     12.24 o 
  -5  19   7        2.24       17.57      7.12 o 
  -4  19   7       58.05       78.07     20.74 o 
  -3  19   7        0.00       -3.73      8.54 o 
  -2  19   7       23.10       32.01     10.70 o 
  -1  19   7        2.27        4.73      8.84 o 
   0  19   7        0.23        3.86     10.72 o 
   1  19   7       17.74       21.50     11.65 o 
   2  19   7        3.89       -4.42     14.49 o 
   3  19   7        8.36       24.20      7.08 o 
   4  19   7        0.21       -6.75      7.68 o 
   5  19   7        0.01        8.46     13.02 o 
  -7  20   7       32.10       80.62     11.28 o 
  -6  20   7       45.32       69.89     16.14 o 
  -5  20   7       12.79       12.26      7.03 o 
  -4  20   7        1.87       17.44     10.85 o 
  -3  20   7      150.51      176.05     18.72 o 
  -2  20   7       30.15       33.32     10.19 o 
  -1  20   7       53.80       65.88     13.33 o 
   0  20   7        0.27       13.13     10.71 o 
   1  20   7        0.02       17.57     11.26 o 
   2  20   7        0.04       -0.56     16.88 o 
   3  20   7       41.00       43.78      8.25 o 
   4  20   7        0.93       13.59      6.70 o 
  -5  21   7        7.01       31.96      8.05 o 
  -4  21   7        0.04       13.66      9.14 o 
  -3  21   7        0.40        9.52     13.27 o 
  -2  21   7       20.30       21.06     10.24 o 
  -1  21   7       19.49       39.92     11.87 o 
   0  21   7        5.49       -5.30     10.27 o 
   1  21   7        0.27       -6.09      9.38 o 
   2  21   7       30.28       64.40     15.25 o 
   3  21   7        0.53       15.09      9.34 o 
  -4  22   7        0.02       -2.94      8.16 o 
  -3  22   7       39.57       32.52     11.68 o 
  -2  22   7        0.03       13.51     11.00 o 
  -1  22   7        8.45       18.93      9.38 o 
   0  22   7        0.41       19.31     14.72 o 
   1  22   7        1.21        2.73     10.51 o 
   2  22   7        2.42        0.37     11.05 o 
 -12   0   8        4.49       -2.77      6.90 o 
 -10   0   8      185.88      178.91     15.92 o 
  -8   0   8      124.38      125.90     13.93 o 
  -6   0   8     1092.19      959.31     20.00 o 
  -4   0   8      481.01      424.11     15.09 o 
  -2   0   8     1826.40     1848.79     41.54 o 
   0   0   8      866.56      984.42     40.49 o 
   4   0   8       63.91       39.21     11.94 o 
   6   0   8      323.98      344.68     26.75 o 
   8   0   8       15.19       37.11     14.12 o 
  10   0   8       40.33       38.05     20.63 o 
 -12   1   8       31.12       48.22      7.34 o 
 -11   1   8        8.65       12.59      4.88 o 
 -10   1   8       43.92       45.03      8.01 o 
  -9   1   8        2.26        3.76      3.42 o 
  -8   1   8       40.92       36.55      5.58 o 
  -7   1   8        4.23        7.75      3.38 o 
  -6   1   8        0.16        3.70      2.12 o 
  -5   1   8        0.77        6.32      2.12 o 
  -4   1   8      265.29      255.43      6.41 o 
  -3   1   8      132.09      159.17      5.27 o 
  -2   1   8      265.97      258.11      8.02 o 
  -1   1   8      246.14      216.40      8.81 o 
   0   1   8      820.93      848.73     18.21 o 
   1   1   8      220.30      223.64     10.21 o 
   2   1   8      131.78      172.31     14.40 o 
   3   1   8        1.39        6.65      5.28 o 
   4   1   8        7.57       18.47     12.20 o 
   5   1   8       10.98       -2.40      8.35 o 
   6   1   8      109.87      109.47     19.60 o 
   7   1   8        6.81       10.42      7.70 o 
   8   1   8       14.08       10.44      7.75 o 
   9   1   8       11.84       19.65     15.15 o 
  10   1   8       15.16       15.83     13.78 o 
 -12   2   8        0.73       11.96      6.62 o 
 -11   2   8       32.68       29.58      7.32 o 
 -10   2   8       48.48       50.34      7.93 o 
  -9   2   8       57.91       63.68      8.28 o 
  -8   2   8      214.55      179.08     11.69 o 
  -7   2   8       37.73       39.76      6.35 o 
  -6   2   8        0.27        2.57      2.26 o 
  -5   2   8      232.50      222.99      6.43 o 
  -4   2   8      261.05      269.76      6.71 o 
  -3   2   8       20.01       23.67      2.47 o 
  -2   2   8       21.63       32.76      3.63 o 
  -1   2   8      758.74      755.40     16.61 o 
   0   2   8     1517.71     1686.27     27.98 o 
   1   2   8      147.53      122.98      9.40 o 
   2   2   8       98.39       97.14     11.10 o 
   3   2   8       17.17       21.09      6.42 o 
   4   2   8       45.42       46.23      8.67 o 
   5   2   8       51.30       55.39     11.51 o 
   6   2   8      100.05      108.64     12.50 o 
   7   2   8        3.87        4.21      7.03 o 
   8   2   8        0.16        2.53      7.07 o 
   9   2   8        8.30       33.35     12.12 o 
  10   2   8        5.69       -5.18     10.96 o 
 -12   3   8        2.05        5.12      5.94 o 
 -11   3   8        3.04       -4.60      4.60 o 
 -10   3   8       29.40       41.75      7.69 o 
  -9   3   8      207.40      189.67     12.80 o 
  -8   3   8       88.20       77.53      8.64 o 
  -7   3   8      380.04      372.39     14.86 o 
  -6   3   8       56.19       84.30      6.49 o 
  -5   3   8       16.39       22.39      3.46 o 
  -4   3   8      380.17      366.98      8.22 o 
  -3   3   8      255.18      231.91      6.01 o 
  -2   3   8        1.83        8.47      2.40 o 
  -1   3   8       15.83       27.30      4.47 o 
   0   3   8      157.12      135.85      9.66 o 
   1   3   8      125.72      133.77      6.03 o 
   2   3   8      159.48      172.59     13.31 o 
   3   3   8      269.27      295.23     15.63 o 
   4   3   8       84.42       71.08     10.06 o 
   5   3   8       85.58      100.42     11.80 o 
   6   3   8        0.79        6.13      5.06 o 
   7   3   8        0.26        8.67      6.75 o 
   8   3   8      171.59      188.00     16.70 o 
   9   3   8       57.54       89.02     15.56 o 
  10   3   8       18.78       26.49     18.45 o 
 -12   4   8       19.12        6.77      6.21 o 
 -11   4   8       17.20       16.82      6.44 o 
 -10   4   8       12.40       10.36      5.32 o 
  -9   4   8       22.66       20.13      6.01 o 
  -8   4   8        0.66        2.58      4.17 o 
  -7   4   8       75.00       70.79      7.85 o 
  -6   4   8       46.49       51.34      4.65 o 
  -5   4   8       46.49       47.17      4.56 o 
  -4   4   8        6.54        5.37      2.66 o 
  -3   4   8      355.86      347.68      7.09 o 
  -2   4   8       48.02       55.47      5.62 o 
  -1   4   8      124.29      114.81      8.88 o 
   0   4   8        4.08       -0.10      2.93 o 
   1   4   8      456.02      440.91     14.98 o 
   2   4   8      238.92      243.45      9.82 o 
   3   4   8        0.30        7.78      3.62 o 
   4   4   8      108.90       90.56     11.33 o 
   5   4   8      217.72      194.16     15.44 o 
   6   4   8       59.66       75.85     10.74 o 
   7   4   8        0.88       11.29      6.63 o 
   8   4   8        5.62       22.99      7.36 o 
   9   4   8        0.01        1.84     14.00 o 
 -12   5   8        3.92       11.46      7.52 o 
 -11   5   8        9.65        6.55      6.22 o 
 -10   5   8       47.16       33.98      7.53 o 
  -9   5   8      241.46      217.61     13.85 o 
  -8   5   8        4.10       11.67      5.00 o 
  -7   5   8      474.10      473.20     16.54 o 
  -6   5   8       15.59       16.62      4.09 o 
  -5   5   8       47.90       47.99      4.54 o 
  -4   5   8       26.39       33.81      4.07 o 
  -3   5   8       25.13       23.48      3.43 o 
  -2   5   8        0.04        2.21      2.30 o 
  -1   5   8      227.33      219.83      9.22 o 
   0   5   8       26.99       28.30      4.91 o 
   1   5   8      497.92      503.84     16.20 o 
   2   5   8       97.66      101.34     11.21 o 
   3   5   8       66.64       50.29      5.80 o 
   4   5   8      176.56      161.94     10.49 o 
   5   5   8      151.65      170.51     11.28 o 
   6   5   8        2.56       12.79      5.33 o 
   7   5   8        0.90        0.33      4.83 o 
   8   5   8       20.39       41.47      9.07 o 
   9   5   8       21.16       26.11     18.23 o 
 -12   6   8        6.14       -3.34      6.77 o 
 -11   6   8       43.84       38.64      9.90 o 
 -10   6   8       29.91       31.76     10.66 o 
  -9   6   8      118.97      127.61     11.51 o 
  -8   6   8        2.60        2.81      4.78 o 
  -7   6   8      794.61      699.32     20.41 o 
  -6   6   8       25.06       23.40      3.89 o 
  -5   6   8      246.69      259.12      8.47 o 
  -4   6   8      172.57      165.26      7.39 o 
  -3   6   8       60.05       71.47      6.19 o 
  -2   6   8      178.86      164.23     15.84 o 
  -1   6   8        1.72       -1.44      3.07 o 
   0   6   8       82.03      113.74     12.48 o 
   1   6   8      880.30      839.96     21.38 o 
   2   6   8      186.01      170.33     12.23 o 
   3   6   8       26.02       25.04      9.14 o 
   4   6   8       34.13       30.76      8.14 o 
   5   6   8        5.93       10.93      5.70 o 
   6   6   8        3.20        5.34      5.72 o 
   7   6   8       10.79        5.03      6.49 o 
   8   6   8        2.98       12.46      6.67 o 
   9   6   8       53.65       88.04     24.31 o 
 -12   7   8        0.01       10.88     15.92 o 
 -11   7   8        7.98       10.73      7.43 o 
 -10   7   8      122.68      114.73     14.80 o 
  -9   7   8       19.98       18.73      6.54 o 
  -8   7   8      300.51      306.71     30.56 o 
  -7   7   8       44.18       53.14      5.83 o 
  -6   7   8      322.00      296.71      9.73 o 
  -5   7   8       28.91       20.53      3.76 o 
  -4   7   8        2.61       -2.44      2.44 o 
  -3   7   8       29.86       36.25      4.29 o 
  -2   7   8       15.56       13.40      3.22 o 
  -1   7   8        1.34        0.98      3.08 o 
   0   7   8      125.42      118.35      9.13 o 
   1   7   8      326.49      318.33     13.01 o 
   2   7   8     1034.70      887.54     45.06 o 
   3   7   8       30.10       24.45      7.16 o 
   4   7   8      105.39       94.39     11.35 o 
   5   7   8       10.92       19.09      6.90 o 
   6   7   8      149.91      152.33     15.20 o 
   7   7   8       11.64        4.21      6.97 o 
   8   7   8        5.41       -2.51      6.14 o 
   9   7   8        2.52        6.42     15.49 o 
 -12   8   8        2.06        9.19      7.56 o 
 -11   8   8       49.02       49.53     11.01 o 
 -10   8   8        5.61        3.55      7.26 o 
  -9   8   8       80.38       66.40     12.52 o 
  -8   8   8        7.05        6.21      4.40 o 
  -7   8   8      294.82      282.73     11.21 o 
  -6   8   8       79.29       73.29      5.91 o 
  -5   8   8        0.21       -0.54      2.58 o 
  -4   8   8       11.94       18.73      3.59 o 
  -3   8   8       16.24       13.79      3.60 o 
  -2   8   8        0.50        0.49      3.03 o 
  -1   8   8       41.57       35.68      7.71 o 
   0   8   8       64.68       68.25      7.55 o 
   1   8   8       15.65       13.20      4.97 o 
   2   8   8       19.38       15.08      5.21 o 
   3   8   8     1529.12     1374.41     38.04 o 
   4   8   8       33.50       39.92     10.49 o 
   5   8   8        0.96        1.39      7.28 o 
   6   8   8       17.62       17.27      8.86 o 
   7   8   8       68.35       68.38     25.40 o 
   8   8   8        1.57       13.02     11.39 o 
   9   8   8       12.88       35.05     16.22 o 
 -11   9   8       45.67       62.86     12.33 o 
 -10   9   8       16.28       18.07      8.15 o 
  -9   9   8       27.43       14.62      7.94 o 
  -8   9   8      138.92      137.84     11.08 o 
  -7   9   8      117.69      120.07     10.26 o 
  -6   9   8        0.08        1.98      3.91 o 
  -5   9   8        0.03        1.03      2.91 o 
  -4   9   8       20.95       17.48      3.71 o 
  -3   9   8      150.45      147.22      7.65 o 
  -2   9   8       56.18       57.76      6.09 o 
  -1   9   8      123.75      117.26      9.30 o 
   0   9   8      293.28      268.77     15.40 o 
   1   9   8      136.79      118.55     11.13 o 
   2   9   8     1617.66     1506.04     31.69 o 
   3   9   8      102.66      103.97     12.15 o 
   4   9   8        1.60        1.63      5.47 o 
   5   9   8        9.01       17.29      7.09 o 
   6   9   8        4.03        4.69      6.41 o 
   7   9   8        4.33        1.00      8.07 o 
   8   9   8        1.86       20.27     10.02 o 
   9   9   8        4.75       -4.95      8.56 o 
 -11  10   8        3.10        5.85      7.27 o 
 -10  10   8        1.90        5.25     16.61 o 
  -9  10   8       54.20       69.57     11.51 o 
  -8  10   8       64.06       48.31      9.51 o 
  -7  10   8        7.48       18.00      4.41 o 
  -6  10   8      318.93      322.32     11.69 o 
  -5  10   8       45.43       49.40      5.32 o 
  -4  10   8      110.23      119.54      7.50 o 
  -3  10   8       89.55      106.37      6.98 o 
  -2  10   8       18.93       18.31      6.71 o 
  -1  10   8        3.40        1.82      4.09 o 
   0  10   8       94.19      101.63      9.33 o 
   1  10   8       17.74       21.75      9.40 o 
   2  10   8       67.07       64.78      7.70 o 
   3  10   8       24.48       13.93     13.46 o 
   4  10   8       17.79       20.49      7.41 o 
   5  10   8       71.17       64.20     10.83 o 
   6  10   8       20.44       32.63     17.98 o 
   7  10   8        0.65       11.35      8.39 o 
   8  10   8        6.51        7.04     18.92 o 
 -11  11   8       91.79       92.16     18.19 o 
 -10  11   8       26.22       20.41     21.19 o 
  -9  11   8        1.19        6.59      7.00 o 
  -8  11   8        9.14        1.99      5.80 o 
  -7  11   8       36.03       37.62      6.83 o 
  -6  11   8       22.88       35.93      5.21 o 
  -5  11   8      112.16      135.28      7.87 o 
  -4  11   8       32.04       41.05      4.96 o 
  -3  11   8       49.90       66.26      6.92 o 
  -2  11   8      176.87      173.11     11.20 o 
  -1  11   8       25.35       28.50      6.04 o 
   0  11   8      109.46       86.33      8.92 o 
   1  11   8      284.35      261.08     13.10 o 
   2  11   8      260.31      270.07     13.32 o 
   3  11   8        3.00        2.48      5.80 o 
   4  11   8       81.50       67.60     11.56 o 
   5  11   8        1.36       -5.54      5.88 o 
   6  11   8        8.25       11.61      7.85 o 
   7  11   8        0.28       11.22      7.23 o 
   8  11   8        2.23        8.24      7.40 o 
 -11  12   8        0.01        0.01      6.42 o 
 -10  12   8        0.10       -3.39      6.31 o 
  -9  12   8       44.63       42.87     10.00 o 
  -8  12   8       82.18       72.14     11.91 o 
  -7  12   8        3.17        6.61      4.53 o 
  -6  12   8        0.60        3.38      4.35 o 
  -5  12   8        0.25        4.90      3.25 o 
  -4  12   8        9.04        3.94      3.33 o 
  -3  12   8      194.75      210.52     10.85 o 
  -2  12   8       66.75       57.31      7.72 o 
  -1  12   8      307.12      265.90     25.87 o 
   0  12   8      231.29      218.61     12.23 o 
   1  12   8      757.24      749.20     21.53 o 
   2  12   8        5.90        6.46      7.98 o 
   3  12   8       81.74      103.02     13.87 o 
   4  12   8       26.19       30.54      9.07 o 
   5  12   8        2.38        8.90      7.70 o 
   6  12   8        7.77       17.72     16.03 o 
   7  12   8        0.00        1.89     15.71 o 
   8  12   8        3.17        5.35      8.39 o 
 -10  13   8        7.17       13.26      7.37 o 
  -9  13   8        1.82        7.25      6.01 o 
  -8  13   8        1.74        6.91      7.10 o 
  -7  13   8      262.65      255.24     14.00 o 
  -6  13   8       10.26        8.29      4.95 o 
  -5  13   8       14.82       18.06      5.04 o 
  -4  13   8      159.83      153.64      9.79 o 
  -3  13   8        3.21        4.19      5.49 o 
  -2  13   8      756.92      676.24     20.37 o 
  -1  13   8        0.08        2.35      6.30 o 
   0  13   8      330.88      316.37     14.88 o 
   1  13   8       40.25       46.04     11.17 o 
   2  13   8       13.44       31.82      9.10 o 
   3  13   8       10.13       11.35      7.10 o 
   4  13   8       14.89       21.06     13.35 o 
   5  13   8        1.06       15.70     16.09 o 
   6  13   8        3.95       14.60      8.16 o 
   7  13   8       11.62       27.98      9.47 o 
 -10  14   8       21.71       25.67      8.47 o 
  -9  14   8        2.25       11.00      6.88 o 
  -8  14   8      104.97      104.67     14.13 o 
  -7  14   8        1.43        5.64      4.76 o 
  -6  14   8        7.22       19.34      5.83 o 
  -5  14   8       30.67       30.63      5.98 o 
  -4  14   8      144.57      158.17     10.32 o 
  -3  14   8       31.77       36.89      5.98 o 
  -2  14   8       82.43       77.70      8.90 o 
  -1  14   8        1.03        4.17      4.80 o 
   0  14   8       79.92      108.87     14.66 o 
   1  14   8        6.41        5.68      8.28 o 
   2  14   8       39.20       38.05     10.06 o 
   3  14   8      179.30      175.92     17.95 o 
   4  14   8        4.02        7.70      7.15 o 
   5  14   8        6.56       15.50     25.30 o 
   6  14   8       59.07       93.83     24.89 o 
   7  14   8        3.99        4.91      6.47 o 
  -9  15   8       65.25       66.70     11.21 o 
  -8  15   8        0.25        4.83      6.71 o 
  -7  15   8       17.59       13.58      5.61 o 
  -6  15   8       32.18       39.08      7.07 o 
  -5  15   8       15.03       20.36      5.17 o 
  -4  15   8      164.19      181.32     11.16 o 
  -3  15   8      102.09      112.81     10.56 o 
  -2  15   8      250.77      270.55     14.09 o 
  -1  15   8       37.98       29.92      9.89 o 
   0  15   8        0.36       -3.73      6.93 o 
   1  15   8        0.54       -2.70      7.38 o 
   2  15   8        6.36       12.47      8.59 o 
   3  15   8        0.03       -6.47      6.47 o 
   4  15   8        7.77       15.23      9.04 o 
   5  15   8        2.49        1.76      8.22 o 
   6  15   8        0.99        6.18      6.13 o 
   7  15   8        6.28       10.29      9.93 o 
  -9  16   8        3.95       18.01      7.85 o 
  -8  16   8        8.26        6.95      6.91 o 
  -7  16   8        2.85        9.66      5.23 o 
  -6  16   8       29.81       31.01      6.66 o 
  -5  16   8       45.61       47.29      6.80 o 
  -4  16   8       27.54       38.63      9.08 o 
  -3  16   8      140.33      160.34     12.15 o 
  -2  16   8      180.64      186.08     30.97 o 
  -1  16   8        7.73        1.97      8.27 o 
   0  16   8        1.42       -3.35      8.50 o 
   1  16   8        1.77       -2.19      8.89 o 
   2  16   8        1.94        4.64      8.75 o 
   3  16   8       20.35       18.03      9.72 o 
   4  16   8       41.39       51.20     11.45 o 
   5  16   8       41.82       63.64     12.99 o 
   6  16   8        5.48       12.57      8.74 o 
  -8  17   8       13.27       17.47      7.63 o 
  -7  17   8       25.58       35.41      7.00 o 
  -6  17   8       49.06       56.68      8.47 o 
  -5  17   8       34.04       32.74      6.47 o 
  -4  17   8       14.15       15.86      5.10 o 
  -3  17   8       18.37       15.87      9.33 o 
  -2  17   8        1.99        2.54      8.54 o 
  -1  17   8        0.13       -3.20      7.40 o 
   0  17   8        4.34       -6.12     11.04 o 
   1  17   8        8.17       20.44     11.14 o 
   2  17   8        7.53       -3.53      9.36 o 
   3  17   8        0.76        8.75     11.00 o 
   4  17   8       74.94       85.75     18.70 o 
   5  17   8        3.91       -5.18     11.72 o 
   6  17   8        1.52        9.15      7.11 o 
  -8  18   8       31.25       35.65     15.02 o 
  -7  18   8        7.07       12.63      5.43 o 
  -6  18   8       68.54       87.51     16.73 o 
  -5  18   8       35.80       16.88      5.69 o 
  -4  18   8       10.38       16.11      6.74 o 
  -3  18   8        0.22        0.77      7.91 o 
  -2  18   8       11.88       10.87      9.09 o 
  -1  18   8        6.91       -0.40     15.60 o 
   0  18   8        0.25       -4.82      9.36 o 
   1  18   8      129.78      153.53     19.24 o 
   2  18   8        3.08       10.15     11.41 o 
   3  18   8        9.66        0.92      8.46 o 
   4  18   8       52.80       70.44     13.29 o 
   5  18   8        0.04        4.67      6.45 o 
  -7  19   8       34.28       65.25     14.35 o 
  -6  19   8       51.93       60.98     12.82 o 
  -5  19   8       39.14       64.80     13.84 o 
  -4  19   8       37.32       65.74     14.60 o 
  -3  19   8       12.28       23.75     10.87 o 
  -2  19   8        2.72       19.68     10.37 o 
  -1  19   8        0.38        9.19      9.47 o 
   0  19   8       12.59        9.18     10.46 o 
   1  19   8        9.88        2.93     15.94 o 
   2  19   8        3.97       -1.74     15.43 o 
   3  19   8        2.17       17.34     19.65 o 
   4  19   8        6.31        1.43      6.41 o 
  -6  20   8       21.55       30.09     15.22 o 
  -5  20   8        4.69        8.73      7.08 o 
  -4  20   8       23.32       25.96     10.20 o 
  -3  20   8        0.12        5.22     10.70 o 
  -2  20   8        7.95       14.32      9.72 o 
  -1  20   8        4.22       14.48     10.09 o 
   0  20   8        0.33        2.33     11.12 o 
   1  20   8        4.27        1.51     11.09 o 
   2  20   8        2.42       24.23     15.81 o 
   3  20   8       16.66       22.45     12.01 o 
  -5  21   8       62.08       90.86     14.68 o 
  -4  21   8        9.35       27.01     10.08 o 
  -3  21   8        2.52       11.29      9.11 o 
  -2  21   8        3.30       -3.57      8.66 o 
  -1  21   8        8.06       31.03     11.55 o 
   0  21   8        3.56        2.14     10.73 o 
   1  21   8        6.23        8.80     11.36 o 
   2  21   8        8.82       16.43     12.68 o 
  -3  22   8        1.37       -3.72     14.60 o 
  -2  22   8       49.41       43.40     29.85 o 
  -1  22   8       52.06       72.96     13.51 o 
   0  22   8       15.65       28.98     13.41 o 
 -11   0   9        2.46       10.01      6.52 o 
  -9   0   9       87.71       74.63     12.22 o 
  -7   0   9      118.29      110.00     10.99 o 
  -5   0   9       44.91       56.00      6.04 o 
  -3   0   9     1554.57     1630.76     27.85 o 
  -1   0   9      131.55      120.52     11.12 o 
   1   0   9      640.92      582.35     50.95 o 
   3   0   9       15.87        0.13      8.69 o 
   5   0   9      515.75      424.67     30.30 o 
   7   0   9       31.58       52.99     16.78 o 
 -12   1   9        0.00        2.16      5.92 o 
 -11   1   9       14.85       15.38      5.27 o 
 -10   1   9       22.77       32.16      5.91 o 
  -9   1   9      178.57      174.64     10.64 o 
  -8   1   9       19.37       16.08      4.25 o 
  -7   1   9      187.58      174.24      8.86 o 
  -6   1   9      727.31      734.67     12.49 o 
  -5   1   9     3208.67     3149.48     33.43 o 
  -4   1   9        0.00        2.85      2.09 o 
  -3   1   9       64.75       66.80      5.00 o 
  -2   1   9      280.05      291.12     12.04 o 
  -1   1   9      597.42      571.33     14.99 o 
   0   1   9      325.21      297.74     11.09 o 
   1   1   9      273.32      246.96     13.07 o 
   2   1   9       59.48       42.98     14.36 o 
   3   1   9      274.28      261.51     17.06 o 
   4   1   9        8.61       10.02      8.69 o 
   5   1   9       67.35       48.66     12.82 o 
   6   1   9       25.47       19.46      8.76 o 
   7   1   9        4.99       15.87      8.32 o 
   8   1   9        1.05       -0.57      7.58 o 
 -12   2   9        1.70        3.76      5.13 o 
 -11   2   9        5.43        8.47      4.81 o 
 -10   2   9       32.32       36.76      5.90 o 
  -9   2   9      391.01      379.18     21.80 o 
  -8   2   9      361.58      316.63     12.03 o 
  -7   2   9       82.67       91.34      7.47 o 
  -6   2   9        2.08        9.28      3.07 o 
  -5   2   9      393.25      357.55     12.27 o 
  -4   2   9      424.36      382.27      8.84 o 
  -3   2   9      241.00      238.02      7.77 o 
  -2   2   9       16.49       22.04      4.00 o 
  -1   2   9       50.83       44.97      5.63 o 
   0   2   9        1.56        2.20      3.39 o 
   1   2   9       39.46       67.47     17.76 o 
   2   2   9      110.18      113.70     12.37 o 
   3   2   9       88.93      104.31     12.32 o 
   4   2   9        9.85       13.31      6.43 o 
   5   2   9       63.14       59.42     10.44 o 
   6   2   9       81.16      103.41     18.88 o 
   7   2   9       95.90       81.92     12.61 o 
   8   2   9       36.62       46.93     24.46 o 
 -12   3   9        1.60        5.40      5.03 o 
 -11   3   9        0.53        4.67      4.49 o 
 -10   3   9       44.59       23.62      6.53 o 
  -9   3   9        7.85        3.30      4.80 o 
  -8   3   9        1.98        5.23      5.66 o 
  -7   3   9      619.72      571.60     15.99 o 
  -6   3   9      436.20      404.58     12.84 o 
  -5   3   9      502.35      453.83     10.52 o 
  -4   3   9        0.71        5.48      2.06 o 
  -3   3   9       82.59       81.21      5.49 o 
  -2   3   9        0.31        2.13      3.26 o 
  -1   3   9        3.91       12.87      3.97 o 
   0   3   9       29.47       25.21      4.67 o 
   1   3   9       86.60       66.58      7.76 o 
   2   3   9       91.26       89.96     13.23 o 
   3   3   9      208.39      228.48     28.72 o 
   4   3   9      567.24      560.03     23.46 o 
   5   3   9       68.70       87.22     12.69 o 
   6   3   9       47.67       54.77      9.85 o 
   7   3   9       74.61       64.71     14.51 o 
   8   3   9        0.29        6.26      7.95 o 
 -12   4   9        0.19        4.15      7.97 o 
 -11   4   9        4.42        2.97      6.29 o 
 -10   4   9       18.09       14.93      6.01 o 
  -9   4   9      161.53      138.30     11.73 o 
  -8   4   9        0.66       10.38      8.50 o 
  -7   4   9       66.52       67.57      8.40 o 
  -6   4   9      157.19      142.46      8.35 o 
  -5   4   9      130.77      124.42      5.75 o 
  -4   4   9       16.81       24.79      3.66 o 
  -3   4   9      370.71      346.53      9.57 o 
  -2   4   9      108.14      136.32      9.92 o 
  -1   4   9      114.82      121.37      8.21 o 
   0   4   9        3.40       -2.79      3.00 o 
   1   4   9      121.40      139.14     10.37 o 
   2   4   9       52.31       38.36      8.33 o 
   3   4   9      436.23      406.83     19.59 o 
   4   4   9      583.40      611.15     35.91 o 
   5   4   9        6.38       20.17      6.56 o 
   6   4   9       15.25       16.22      9.39 o 
   7   4   9        4.98        1.38      7.40 o 
   8   4   9       38.60       55.68     14.55 o 
 -12   5   9        3.23        1.45      7.45 o 
 -11   5   9        2.75        1.97      5.59 o 
 -10   5   9       14.85       12.13      5.79 o 
  -9   5   9      132.53      122.48     11.12 o 
  -8   5   9      535.96      475.63     33.75 o 
  -7   5   9      303.10      262.37     13.15 o 
  -6   5   9        4.38       10.21      3.32 o 
  -5   5   9       60.75       68.78      5.53 o 
  -4   5   9        0.13        8.21      4.20 o 
  -3   5   9        0.16        3.09      2.43 o 
  -2   5   9       41.61       37.18      5.29 o 
  -1   5   9      522.11      511.29     14.41 o 
   0   5   9       19.96       18.80      5.01 o 
   1   5   9       40.49       49.56      7.22 o 
   2   5   9        3.55        2.04      5.23 o 
   3   5   9      136.19      134.77     13.70 o 
   4   5   9      136.81      152.20     15.23 o 
   5   5   9      130.89      127.52     15.37 o 
   6   5   9       62.29       60.96     11.20 o 
   7   5   9       30.82       44.03     10.36 o 
   8   5   9       38.40       53.66     10.09 o 
 -12   6   9        0.83       -1.39      7.98 o 
 -11   6   9       40.60       45.70     10.67 o 
 -10   6   9        3.55        3.61      5.43 o 
  -9   6   9       25.18       36.68      7.63 o 
  -8   6   9        6.04        1.87      4.93 o 
  -7   6   9       26.76       37.06      6.64 o 
  -6   6   9      130.44      137.93      7.41 o 
  -5   6   9       27.01       23.25      3.83 o 
  -4   6   9        0.04        0.40      2.72 o 
  -3   6   9      249.38      202.09      8.29 o 
  -2   6   9       41.18       48.19      5.91 o 
  -1   6   9       32.92       34.76      5.32 o 
   0   6   9      372.87      344.58     13.71 o 
   1   6   9        0.11        0.15      4.12 o 
   2   6   9      489.18      467.10     29.70 o 
   3   6   9        2.88        9.75      6.05 o 
   4   6   9      824.24      770.05     52.30 o 
   5   6   9      170.32      124.45     14.32 o 
   6   6   9        4.00       17.70      6.91 o 
   7   6   9        1.45        3.44      6.79 o 
   8   6   9        2.95        4.11      7.08 o 
   9   6   9        1.63       15.67     17.25 o 
 -12   7   9        6.18        8.00      8.39 o 
 -11   7   9        7.72       17.42      8.35 o 
 -10   7   9       15.43       14.40      6.92 o 
  -9   7   9       54.99       49.54      8.28 o 
  -8   7   9      274.56      222.01     28.89 o 
  -7   7   9      123.56      141.31     12.64 o 
  -6   7   9      183.35      180.20     10.93 o 
  -5   7   9       32.59       46.59      5.04 o 
  -4   7   9       33.99       36.38      4.68 o 
  -3   7   9      134.83      158.13     11.01 o 
  -2   7   9       19.30       15.64      4.32 o 
  -1   7   9       61.47       60.51      6.41 o 
   0   7   9        4.56       16.25      4.86 o 
   1   7   9       47.28       54.85      7.60 o 
   2   7   9      432.02      382.19     30.22 o 
   3   7   9       47.14       38.54      8.66 o 
   4   7   9        0.20       -0.92      5.78 o 
   5   7   9        1.15        7.91      6.81 o 
   6   7   9       25.58       18.56      7.65 o 
   7   7   9        1.20       10.30      7.16 o 
   8   7   9        5.21       -0.81     23.69 o 
 -11   8   9       38.03       23.79      8.96 o 
 -10   8   9        6.68        4.27      6.88 o 
  -9   8   9       65.44       64.86     11.11 o 
  -8   8   9      118.55      113.15     12.09 o 
  -7   8   9       16.44        7.84      3.93 o 
  -6   8   9        3.50        6.49      3.75 o 
  -5   8   9      275.61      254.78     10.87 o 
  -4   8   9       27.02       39.02      5.28 o 
  -3   8   9       69.45       55.57      5.53 o 
  -2   8   9       70.32       90.02      7.74 o 
  -1   8   9       83.78       81.81     11.50 o 
   0   8   9       46.59       65.24      7.95 o 
   1   8   9       35.94       35.25      6.76 o 
   2   8   9       50.69       56.72      7.74 o 
   3   8   9      128.41      119.08     13.62 o 
   4   8   9      225.52      231.27     17.92 o 
   5   8   9        2.78       -1.70     15.54 o 
   6   8   9        1.01       -4.41      6.26 o 
   7   8   9        1.21       -6.23      6.23 o 
   8   8   9        0.35       -0.48     21.59 o 
 -11   9   9       24.58       29.45     10.45 o 
 -10   9   9       11.85       -0.86      5.79 o 
  -9   9   9        1.29       -0.66      6.96 o 
  -8   9   9        0.00        1.50      4.54 o 
  -7   9   9        8.42       17.21      4.55 o 
  -6   9   9      105.68      106.47      8.29 o 
  -5   9   9      368.84      360.64     11.01 o 
  -4   9   9       38.32       33.85      5.54 o 
  -3   9   9      181.25      161.99      8.39 o 
  -2   9   9      193.07      182.61     10.00 o 
  -1   9   9       76.32       80.60      8.67 o 
   0   9   9     1232.46     1174.67     41.76 o 
   1   9   9       23.16       19.95      5.76 o 
   2   9   9       83.28       92.46     11.67 o 
   3   9   9       43.45       55.13     10.01 o 
   4   9   9      126.28      124.93     14.57 o 
   5   9   9       13.95        3.06      6.67 o 
   6   9   9        5.64       16.77      8.01 o 
   7   9   9        3.22       14.68      8.56 o 
   8   9   9        2.76       28.85     13.14 o 
 -11  10   9        0.34        6.27      7.64 o 
 -10  10   9       13.35       15.96     17.33 o 
  -9  10   9       73.07       85.18     12.17 o 
  -8  10   9      105.36      103.26     13.07 o 
  -7  10   9        0.04        2.42      5.18 o 
  -6  10   9        6.49       11.78      4.06 o 
  -5  10   9        0.13        4.45      3.21 o 
  -4  10   9        0.19        0.87      3.19 o 
  -3  10   9       62.46       58.86      5.96 o 
  -2  10   9        2.26        2.75      4.73 o 
  -1  10   9      299.03      298.63     13.90 o 
   0  10   9      513.94      473.23     21.90 o 
   1  10   9       24.73       30.85      6.37 o 
   2  10   9      742.73      723.06     21.71 o 
   3  10   9       58.66       58.76     10.79 o 
   4  10   9        2.51        7.34      9.39 o 
   5  10   9       75.16      100.39     13.72 o 
   6  10   9       35.75       44.98     10.11 o 
   7  10   9        7.26       17.58      8.54 o 
   8  10   9        2.69       -7.10      7.88 o 
 -11  11   9       36.09       55.50     10.62 o 
 -10  11   9       13.58       18.24      7.71 o 
  -9  11   9        3.36        5.19      6.72 o 
  -8  11   9       42.38       49.98     10.24 o 
  -7  11   9        0.24        7.17      5.81 o 
  -6  11   9       25.57       22.00      4.76 o 
  -5  11   9      142.62      117.74      7.84 o 
  -4  11   9        5.06        6.34      3.29 o 
  -3  11   9       25.68       21.48      4.96 o 
  -2  11   9      116.00      116.34     10.28 o 
  -1  11   9      472.88      390.50     22.13 o 
   0  11   9       32.31       42.18      7.20 o 
   1  11   9      156.77      154.78     11.74 o 
   2  11   9        1.38        9.19      6.69 o 
   3  11   9       13.77       22.48      7.61 o 
   4  11   9        0.96       12.04      8.04 o 
   5  11   9        0.32       -3.86      7.43 o 
   6  11   9        0.03        1.13     13.31 o 
   7  11   9        3.14       -7.04      8.90 o 
 -10  12   9       19.62       32.97      9.06 o 
  -9  12   9        7.08        0.73      6.06 o 
  -8  12   9        9.09       14.53     12.11 o 
  -7  12   9       15.25       24.77      6.05 o 
  -6  12   9        2.81        1.99      4.34 o 
  -5  12   9        2.98        8.91      3.95 o 
  -4  12   9        6.03       17.96      4.17 o 
  -3  12   9      362.19      320.32     19.23 o 
  -2  12   9      120.82      105.44     10.09 o 
  -1  12   9      242.25      252.23     18.29 o 
   0  12   9       60.60       44.19      8.60 o 
   1  12   9      112.35      121.79     10.76 o 
   2  12   9       18.09       24.55      9.72 o 
   3  12   9        1.71       -1.62      7.05 o 
   4  12   9        9.65       21.89     10.59 o 
   5  12   9        1.98       -7.18     10.49 o 
   6  12   9        0.53        6.04      7.90 o 
   7  12   9        2.96       34.49      9.86 o 
 -10  13   9       30.73       40.42     13.10 o 
  -9  13   9        0.16        4.55      6.43 o 
  -8  13   9        0.38       -2.80      8.30 o 
  -7  13   9       17.30       22.89      6.00 o 
  -6  13   9        0.08        2.54      4.51 o 
  -5  13   9       19.07       15.17      4.75 o 
  -4  13   9        0.31        6.92      4.14 o 
  -3  13   9       56.46       61.49      9.81 o 
  -2  13   9      136.00      136.05     10.97 o 
  -1  13   9       24.46       21.69      6.62 o 
   0  13   9       65.56       70.74      8.75 o 
   1  13   9      152.19      146.00     16.27 o 
   2  13   9        0.60        3.71      7.52 o 
   3  13   9       12.20       24.96      9.47 o 
   4  13   9        0.35       11.15      7.40 o 
   5  13   9        8.82       21.42     12.16 o 
   6  13   9       60.05       93.16     13.89 o 
   7  13   9        6.42       22.18      9.09 o 
 -10  14   9       24.46       56.67     16.39 o 
  -9  14   9        0.73       12.41      6.91 o 
  -8  14   9        0.41       16.45      7.44 o 
  -7  14   9       25.25       18.33      5.98 o 
  -6  14   9        0.15        9.12      5.03 o 
  -5  14   9        3.06        2.81      4.31 o 
  -4  14   9        0.01        5.73      4.15 o 
  -3  14   9       28.96       19.66      6.40 o 
  -2  14   9        0.18        9.07      4.99 o 
  -1  14   9        3.99        6.57      5.58 o 
   0  14   9       29.86       21.36      9.58 o 
   1  14   9        0.82       11.16      9.19 o 
   2  14   9       25.11       10.42     14.42 o 
   3  14   9        6.90       11.13      8.20 o 
   4  14   9       31.38       30.17     11.51 o 
   5  14   9       24.78       45.86     11.05 o 
   6  14   9       29.73       30.31      9.90 o 
  -9  15   9       26.85       19.97     10.14 o 
  -8  15   9        0.69        8.56      6.45 o 
  -7  15   9        1.88        5.40      5.37 o 
  -6  15   9        6.63        7.89      8.71 o 
  -5  15   9      234.24      223.54     12.63 o 
  -4  15   9       33.87       31.68      6.64 o 
  -3  15   9       50.45       48.57      7.91 o 
  -2  15   9        3.70        2.50      4.66 o 
  -1  15   9        9.69        2.46      8.44 o 
   0  15   9        3.36       -8.10      8.10 o 
   1  15   9       14.86       -0.84      8.96 o 
   2  15   9       17.50        7.13     10.34 o 
   3  15   9       27.36       34.88     13.10 o 
   4  15   9       17.55       19.60     15.56 o 
   5  15   9       69.92       67.50     14.02 o 
   6  15   9       41.51       58.46     28.46 o 
  -9  16   9        6.22       47.42     13.01 o 
  -8  16   9        0.87        6.20      5.67 o 
  -7  16   9       20.60       26.43      9.19 o 
  -6  16   9        8.00       13.99      5.34 o 
  -5  16   9        0.30        5.25      5.38 o 
  -4  16   9        6.93        6.39      5.31 o 
  -3  16   9       63.16       67.19      8.87 o 
  -2  16   9        0.01        2.33      8.68 o 
  -1  16   9        0.01        3.12      8.28 o 
   0  16   9        3.61        7.28      9.42 o 
   1  16   9        0.09       -0.12      8.63 o 
   2  16   9        0.77       11.14     10.36 o 
   3  16   9       21.04       25.48      9.79 o 
   4  16   9       19.41       42.51     11.55 o 
   5  16   9       26.93       41.24     11.07 o 
  -8  17   9       66.49       88.17     13.10 o 
  -7  17   9       31.11       31.08     13.91 o 
  -6  17   9        1.32        1.82      4.40 o 
  -5  17   9        7.91       13.45      5.47 o 
  -4  17   9       34.60       31.77      7.13 o 
  -3  17   9        0.41       12.80      8.77 o 
  -2  17   9        0.18       -4.64      8.02 o 
  -1  17   9       17.86       31.05     11.34 o 
   0  17   9       25.59       12.12     15.07 o 
   1  17   9        4.37       -4.93      9.75 o 
   2  17   9        5.10        1.95     10.80 o 
   3  17   9        2.50        2.27     11.51 o 
   4  17   9        0.29       10.34     14.27 o 
   5  17   9       47.62       61.40     13.26 o 
  -7  18   9       30.30       47.47      8.04 o 
  -6  18   9        3.20        5.13      5.29 o 
  -5  18   9       47.34       69.27      8.40 o 
  -4  18   9       11.03       17.52     10.31 o 
  -3  18   9        9.13        8.81      8.94 o 
  -2  18   9        5.64       12.24      9.56 o 
  -1  18   9        1.16        5.32      9.06 o 
   0  18   9       14.93       26.97     11.52 o 
   1  18   9        1.34        6.36     11.68 o 
   2  18   9       34.93       40.04     14.19 o 
   3  18   9        0.05       14.06     11.64 o 
   4  18   9       61.46       71.56     20.91 o 
  -6  19   9        0.20        8.27      5.99 o 
  -5  19   9       37.79       32.64      8.68 o 
  -4  19   9       42.48       71.99     13.74 o 
  -3  19   9       30.01       26.98     11.79 o 
  -2  19   9        5.41       14.73      9.48 o 
  -1  19   9        4.24       12.43     10.58 o 
   0  19   9       11.26        1.04     10.57 o 
   1  19   9        0.00        5.65     11.30 o 
   2  19   9       17.73       32.78     13.67 o 
   3  19   9       18.54       21.91     10.75 o 
  -5  20   9        6.70       18.22      9.21 o 
  -4  20   9       15.54       44.49     11.09 o 
  -3  20   9       19.86       41.05     11.00 o 
  -2  20   9       15.53       21.29     10.44 o 
  -1  20   9        0.72       12.95      9.88 o 
   0  20   9       30.24       44.41     14.03 o 
   1  20   9       16.56       14.03     15.94 o 
   2  20   9        1.48       -1.54     12.01 o 
  -3  21   9       34.59       41.06     11.24 o 
  -2  21   9        9.59       21.63     15.52 o 
  -1  21   9        0.61       -0.38     10.09 o 
   0  21   9       10.91       23.62     25.34 o 
 -12   0  10       22.51       44.02      9.69 o 
 -10   0  10        1.08        3.28      5.26 o 
  -8   0  10        2.52       -0.56      6.70 o 
  -6   0  10        0.46        6.18      3.79 o 
  -4   0  10      777.03      658.50     42.67 o 
  -2   0  10      187.23      195.71     34.82 o 
   0   0  10        3.05        8.33      5.28 o 
   2   0  10        5.57       -3.21      7.58 o 
   4   0  10      738.86      648.69     38.14 o 
   6   0  10      340.99      335.82     31.12 o 
   8   0  10       39.31       43.01     14.21 o 
 -12   1  10        0.70       13.86      4.98 o 
 -11   1  10        5.32        2.80      4.43 o 
 -10   1  10        3.13       12.95      5.21 o 
  -9   1  10       42.22       59.80      8.31 o 
  -8   1  10      101.27      105.07     11.46 o 
  -7   1  10        1.30        3.15      3.53 o 
  -6   1  10      358.90      350.85      8.72 o 
  -5   1  10        0.37       -2.07      3.25 o 
  -4   1  10     1761.67     1643.01     25.96 o 
  -3   1  10        0.00       11.35      3.51 o 
  -2   1  10        1.61       -1.84      4.36 o 
  -1   1  10       62.29       64.70     10.77 o 
   0   1  10       46.24       42.60      5.79 o 
   1   1  10      119.24      135.04     10.89 o 
   2   1  10        7.27       17.22      6.22 o 
   3   1  10       51.53       71.95     15.92 o 
   4   1  10      497.96      435.76     35.42 o 
   5   1  10        0.80        1.98      7.95 o 
   6   1  10      117.42      138.35     15.99 o 
   7   1  10       17.92       27.14      9.24 o 
   8   1  10       15.67       24.13     11.51 o 
 -12   2  10        8.18       13.52      5.71 o 
 -11   2  10        0.34        1.94      5.78 o 
 -10   2  10       29.80       34.22      6.83 o 
  -9   2  10        4.79        2.80      3.84 o 
  -8   2  10       25.53       25.04      4.84 o 
  -7   2  10      545.86      540.70     27.98 o 
  -6   2  10     1042.25      985.45     18.90 o 
  -5   2  10      805.23      763.06     17.93 o 
  -4   2  10      317.27      330.11      9.69 o 
  -3   2  10      856.44      809.29     38.75 o 
  -2   2  10      493.43      447.28     13.67 o 
  -1   2  10      347.59      310.64     15.19 o 
   0   2  10       19.56       22.19      4.72 o 
   1   2  10        1.59        5.82      4.45 o 
   2   2  10        6.05       10.84      5.69 o 
   3   2  10       30.61       37.08      8.74 o 
   4   2  10      234.95      220.71     17.80 o 
   5   2  10       83.37       85.99     18.10 o 
   6   2  10       10.64       -0.85      7.14 o 
   7   2  10        0.34       10.96     10.46 o 
   8   2  10       14.37       15.51     11.71 o 
 -12   3  10        4.20        8.40      7.76 o 
 -11   3  10       23.66       25.66      7.24 o 
 -10   3  10        2.10       11.34      6.19 o 
  -9   3  10        1.46       -3.69      4.05 o 
  -8   3  10       73.41       88.37     10.37 o 
  -7   3  10       67.76       81.16      9.01 o 
  -6   3  10     1267.24     1255.04     32.35 o 
  -5   3  10      239.13      230.91      8.59 o 
  -4   3  10       62.48       65.59      5.41 o 
  -3   3  10        6.16        9.85      3.07 o 
  -2   3  10        7.91       10.61      3.93 o 
  -1   3  10      532.34      519.96     15.11 o 
   0   3  10       69.77       71.95      7.36 o 
   1   3  10        8.24        7.58      4.53 o 
   2   3  10        5.58        3.71      4.91 o 
   3   3  10      159.10      171.28     15.59 o 
   4   3  10      160.75      187.23     16.89 o 
   5   3  10       84.85       85.39     19.02 o 
   6   3  10       10.25        6.57      7.25 o 
   7   3  10        7.08       14.54      9.14 o 
   8   3  10       33.03       55.80     11.32 o 
 -12   4  10       10.23        8.35     12.82 o 
 -11   4  10        6.42        9.63      6.63 o 
 -10   4  10       48.98       46.39      7.85 o 
  -9   4  10        0.77        5.75      5.10 o 
  -8   4  10       17.89       12.52      5.20 o 
  -7   4  10        3.86       -1.85      4.44 o 
  -6   4  10     1428.43     1310.44     25.96 o 
  -5   4  10      240.18      216.23     11.95 o 
  -4   4  10      131.66      127.76      7.95 o 
  -3   4  10      530.58      489.17     22.92 o 
  -2   4  10       32.34       35.43      5.20 o 
  -1   4  10       37.85       39.37      5.72 o 
   0   4  10       36.74       42.87     10.49 o 
   1   4  10       36.17       16.32      7.21 o 
   2   4  10       21.63       24.54      7.59 o 
   3   4  10      172.34      183.36     16.40 o 
   4   4  10      105.59      110.90     13.72 o 
   5   4  10        2.52       15.68     12.07 o 
   6   4  10       97.70      104.84     14.26 o 
   7   4  10       50.63       48.64     10.98 o 
   8   4  10        1.20        0.22      7.59 o 
 -12   5  10        8.55       -0.90     12.03 o 
 -11   5  10        0.00        4.08      8.73 o 
 -10   5  10       26.25       25.34      7.16 o 
  -9   5  10       93.52       93.24     15.16 o 
  -8   5  10        0.03       -3.61      4.07 o 
  -7   5  10      325.18      265.15     19.84 o 
  -6   5  10       24.54       28.13      5.99 o 
  -5   5  10      712.21      655.72     14.50 o 
  -4   5  10      190.19      194.77      8.31 o 
  -3   5  10      171.45      160.88      9.66 o 
  -2   5  10      180.63      173.38      9.95 o 
  -1   5  10      132.13      110.36      8.56 o 
   0   5  10        0.06        2.26      4.22 o 
   1   5  10      696.65      604.40     44.04 o 
   2   5  10      409.17      409.54     54.38 o 
   3   5  10      907.31      889.76     31.21 o 
   4   5  10       46.12       46.83     10.06 o 
   5   5  10      110.34      107.81     13.95 o 
   6   5  10        2.19        6.30      7.40 o 
   7   5  10        2.67       -1.76      6.75 o 
   8   5  10        0.92       -8.56      8.56 o 
 -11   6  10        1.68        0.28      5.85 o 
 -10   6  10        8.64       15.82      6.31 o 
  -9   6  10       21.99       18.29      6.17 o 
  -8   6  10       16.79       11.04      5.73 o 
  -7   6  10        0.14        7.22      4.48 o 
  -6   6  10       16.49       17.57      4.50 o 
  -5   6  10      314.04      318.96     10.34 o 
  -4   6  10       24.03       17.71      3.83 o 
  -3   6  10       26.54       24.34      3.94 o 
  -2   6  10        9.01       14.56      4.06 o 
  -1   6  10      195.75      161.02      9.99 o 
   0   6  10      134.03      152.63     11.24 o 
   1   6  10      971.72      793.78     47.22 o 
   2   6  10      279.72      282.86     19.01 o 
   3   6  10      202.60      173.97     16.10 o 
   4   6  10       80.82       87.07     18.04 o 
   5   6  10       77.87       87.66     12.69 o 
   6   6  10       15.11       18.18      8.14 o 
   7   6  10        0.80       -2.01      9.29 o 
   8   6  10        4.52       12.38     21.21 o 
 -11   7  10        4.34       13.52      8.37 o 
 -10   7  10       20.65       17.15      6.71 o 
  -9   7  10        0.31        1.07      5.82 o 
  -8   7  10      115.24       89.55      9.78 o 
  -7   7  10      144.28       97.04      9.85 o 
  -6   7  10      147.98      148.07      9.41 o 
  -5   7  10      243.93      249.40      9.77 o 
  -4   7  10       16.83       14.85      3.70 o 
  -3   7  10      114.59      113.79      7.33 o 
  -2   7  10      280.41      235.60     13.37 o 
  -1   7  10       78.93       81.37      8.82 o 
   0   7  10       92.65       81.82      9.02 o 
   1   7  10       90.18       82.57      9.51 o 
   2   7  10        5.43        2.06      5.54 o 
   3   7  10      343.92      372.26     21.08 o 
   4   7  10       38.32       68.68     18.51 o 
   5   7  10        0.17      -12.22     12.73 o 
   6   7  10        6.19       -0.04      6.85 o 
   7   7  10       22.32       51.86     10.83 o 
   8   7  10        7.53       15.97      7.77 o 
 -11   8  10       12.77       14.72      7.86 o 
 -10   8  10        2.51        8.60      9.76 o 
  -9   8  10        3.62        2.76      4.90 o 
  -8   8  10       13.81       21.72      6.40 o 
  -7   8  10        1.58        0.18      4.11 o 
  -6   8  10       35.63       31.87      5.30 o 
  -5   8  10       41.76       42.44      5.42 o 
  -4   8  10      674.39      644.59     15.06 o 
  -3   8  10        3.94       18.06      4.34 o 
  -2   8  10       86.76      100.54      8.41 o 
  -1   8  10      615.22      562.73     33.91 o 
   0   8  10      591.08      509.53     18.01 o 
   1   8  10       49.27       52.04      7.95 o 
   2   8  10       46.27       31.10      8.53 o 
   3   8  10       28.05       27.68     13.42 o 
   4   8  10       31.60       33.11     15.73 o 
   5   8  10        1.44        8.86      8.95 o 
   6   8  10       12.34       20.54     14.30 o 
   7   8  10        0.01       -4.90      6.96 o 
   8   8  10        1.64        6.41      7.20 o 
 -11   9  10        8.99       10.60     13.18 o 
 -10   9  10       38.02       29.05     10.68 o 
  -9   9  10       39.62       38.92      9.94 o 
  -8   9  10        3.90        2.55      4.53 o 
  -7   9  10       56.22       47.30      6.06 o 
  -6   9  10       26.54       26.15      5.20 o 
  -5   9  10       38.53       40.72      5.36 o 
  -4   9  10      117.17      109.78      7.66 o 
  -3   9  10       22.55       32.62      5.98 o 
  -2   9  10       49.00       39.94      8.21 o 
  -1   9  10      350.35      301.66     20.23 o 
   0   9  10        4.33        3.98      4.46 o 
   1   9  10       87.05       85.35      9.78 o 
   2   9  10        0.25        1.41      5.22 o 
   3   9  10       81.21       71.44     11.19 o 
   4   9  10       13.54       22.15      8.54 o 
   5   9  10       17.20       24.04      8.20 o 
   6   9  10        0.59        0.90     10.83 o 
   7   9  10        4.28       26.64      9.33 o 
 -11  10  10       10.55       13.53      7.15 o 
 -10  10  10        1.50        5.48      5.54 o 
  -9  10  10        0.06        8.94      6.33 o 
  -8  10  10        0.01        4.22      5.69 o 
  -7  10  10       11.88       14.46      5.35 o 
  -6  10  10        9.59        2.07      6.17 o 
  -5  10  10        0.14        8.79      3.65 o 
  -4  10  10        2.05        6.21      3.63 o 
  -3  10  10       73.07       63.21      7.30 o 
  -2  10  10        2.59        0.71      4.52 o 
  -1  10  10        0.76       -1.06      4.32 o 
   0  10  10       16.33       13.05      5.64 o 
   1  10  10       20.42       13.43      5.79 o 
   2  10  10        0.09        4.28      5.69 o 
   3  10  10        0.05        0.18      6.70 o 
   4  10  10        4.35       -2.54      8.58 o 
   5  10  10       18.20       12.32     13.55 o 
   6  10  10        7.32       10.67     19.82 o 
   7  10  10       34.78       56.16     12.58 o 
 -10  11  10       17.81       46.92      9.70 o 
  -9  11  10       28.89       14.75      8.17 o 
  -8  11  10        2.42       -1.57     12.54 o 
  -7  11  10       82.57       92.90     18.29 o 
  -6  11  10        0.63       10.84      4.27 o 
  -5  11  10        1.60        4.39      4.55 o 
  -4  11  10      294.01      245.16     13.26 o 
  -3  11  10       85.53       73.96      9.07 o 
  -2  11  10      320.85      288.80     14.59 o 
  -1  11  10        0.31       -3.26      4.12 o 
   0  11  10       60.02       52.43      8.02 o 
   1  11  10       31.58       40.77      7.58 o 
   2  11  10        8.99        2.36      7.41 o 
   3  11  10        6.72        2.55      7.05 o 
   4  11  10        0.00        8.66      8.24 o 
   5  11  10       50.85       74.91     24.40 o 
   6  11  10        9.92       30.29      9.89 o 
   7  11  10        0.05        6.12      9.29 o 
 -10  12  10        1.31        3.66     17.48 o 
  -9  12  10        5.95       -1.16      5.87 o 
  -8  12  10        0.14       -5.67     16.09 o 
  -7  12  10       10.74        9.13      4.97 o 
  -6  12  10        3.41        6.85      4.70 o 
  -5  12  10       37.23       41.36      5.65 o 
  -4  12  10       25.13       28.76      5.02 o 
  -3  12  10      111.26      102.80     10.38 o 
  -2  12  10        5.79        2.10      5.54 o 
  -1  12  10       32.10       30.78      7.04 o 
   0  12  10       16.37       18.85      5.64 o 
   1  12  10       16.11       22.54      6.52 o 
   2  12  10        6.33       11.54      8.65 o 
   3  12  10        0.28       -0.47      6.51 o 
   4  12  10        3.90       19.03      8.68 o 
   5  12  10        8.12        9.67      8.32 o 
   6  12  10       26.98       23.75      9.05 o 
 -10  13  10        3.33       17.68      9.29 o 
  -9  13  10        0.00        9.56      8.17 o 
  -8  13  10        3.52        1.55      5.87 o 
  -7  13  10       16.16       12.95      7.69 o 
  -6  13  10       14.44       24.29      6.20 o 
  -5  13  10       10.86       16.30      5.26 o 
  -4  13  10      146.07      120.67      9.74 o 
  -3  13  10        6.29        5.59      5.11 o 
  -2  13  10       38.83       49.92      8.15 o 
  -1  13  10      270.74      244.86     14.83 o 
   0  13  10        8.29       11.97      5.07 o 
   1  13  10      162.08      170.23     37.26 o 
   2  13  10        6.46        9.18      9.70 o 
   3  13  10        0.00       -5.51      7.23 o 
   4  13  10        3.99       -3.38      7.38 o 
   5  13  10        4.81       10.84     13.42 o 
   6  13  10       62.86       88.27     14.96 o 
  -9  14  10        3.14       21.79      7.33 o 
  -8  14  10        2.65       10.47      6.63 o 
  -7  14  10      113.43      131.68     11.93 o 
  -6  14  10       44.08       46.64     12.36 o 
  -5  14  10       22.02       13.52      5.79 o 
  -4  14  10       44.47       46.01      7.00 o 
  -3  14  10        8.38       21.58      6.59 o 
  -2  14  10      136.80      150.77     12.43 o 
  -1  14  10        0.16       -0.45      4.86 o 
   0  14  10        2.92      -14.79     16.03 o 
   1  14  10       27.35       30.58     10.89 o 
   2  14  10        7.65       23.30     32.12 o 
   3  14  10        6.94       13.36      7.95 o 
   4  14  10        0.71        8.94      7.58 o 
   5  14  10       39.11       50.43     12.60 o 
   6  14  10        6.26       30.39     10.96 o 
  -9  15  10        6.24       17.51     10.36 o 
  -8  15  10        0.07        9.65      6.66 o 
  -7  15  10        0.92        8.15      5.21 o 
  -6  15  10        5.01       13.30      5.56 o 
  -5  15  10        3.10        4.01      4.54 o 
  -4  15  10        0.90        3.66      5.20 o 
  -3  15  10        5.05        3.77      5.31 o 
  -2  15  10        1.60        7.72      5.06 o 
  -1  15  10       38.36       42.34     11.65 o 
   0  15  10       21.09       16.36     10.32 o 
   1  15  10       29.50       38.41     12.50 o 
   2  15  10       24.23       20.13     10.88 o 
   3  15  10        1.53        7.14      9.52 o 
   4  15  10        4.03       12.79      9.08 o 
   5  15  10        0.05       -0.45      7.98 o 
  -8  16  10        4.23       14.97      7.32 o 
  -7  16  10       14.91       17.48      5.81 o 
  -6  16  10        1.93        4.37      5.38 o 
  -5  16  10       21.56       19.23      8.20 o 
  -4  16  10        3.62        1.74      5.10 o 
  -3  16  10        8.16        8.64      6.36 o 
  -2  16  10       24.08       30.81     11.04 o 
  -1  16  10       20.49       34.96     11.44 o 
   0  16  10       56.15       66.95     13.66 o 
   1  16  10       23.34       38.25     13.42 o 
   2  16  10       29.05       38.03     13.62 o 
   3  16  10        1.80       -3.54      9.87 o 
   4  16  10        8.06       25.08     11.51 o 
  -7  17  10        0.06       22.68      6.41 o 
  -6  17  10       54.94       82.02      9.93 o 
  -5  17  10       11.51       16.61      5.28 o 
  -4  17  10        1.49        4.13      5.30 o 
  -3  17  10       12.88       22.23     10.42 o 
  -2  17  10        1.62        1.98      9.29 o 
  -1  17  10       22.31       23.19     11.18 o 
   0  17  10       14.83       23.91     11.89 o 
   1  17  10       23.36       21.21     13.89 o 
   2  17  10        0.44       13.91     12.21 o 
   3  17  10       62.43      110.95     23.69 o 
   4  17  10        7.92       12.68      9.39 o 
  -6  18  10        8.87       13.83      6.34 o 
  -5  18  10        5.30       18.70      5.73 o 
  -4  18  10       36.15       21.56     10.45 o 
  -3  18  10        2.26       -4.08      8.89 o 
  -2  18  10        3.31        6.78      9.68 o 
  -1  18  10        0.03       -9.32      9.32 o 
   0  18  10        2.46        7.74     12.52 o 
   1  18  10       48.54       62.69     15.14 o 
   2  18  10        0.01        3.83     11.30 o 
   3  18  10       40.46       48.72     13.10 o 
  -5  19  10       10.07       37.88     13.53 o 
  -4  19  10        1.05       11.06      9.86 o 
  -3  19  10        4.41       19.65     10.12 o 
  -2  19  10        0.79       17.03     14.89 o 
  -1  19  10        1.75       -6.27      8.96 o 
   0  19  10        2.81        8.11     10.85 o 
   1  19  10        9.82       22.24     12.56 o 
   2  19  10        0.99        5.69     21.79 o 
  -4  20  10        0.04       15.51     10.81 o 
  -3  20  10       13.04       35.66     11.97 o 
  -2  20  10        5.10       -6.55      9.20 o 
  -1  20  10       13.37       49.40     13.82 o 
   0  20  10        2.35       -3.83     10.37 o 
 -11   0  11       18.97       14.98     13.82 o 
  -9   0  11       94.98       81.79     18.96 o 
  -7   0  11       71.02       90.69     18.06 o 
  -5   0  11     2216.54     2271.46     50.26 o 
  -3   0  11        2.02       -4.12      5.59 o 
  -1   0  11      362.22      321.45     38.22 o 
   1   0  11       73.66       77.90     15.67 o 
   3   0  11       30.12       18.70     12.41 o 
   5   0  11      254.08      280.94     30.47 o 
   7   0  11       48.01       93.86     19.82 o 
 -12   1  11        5.04       11.88     10.83 o 
 -11   1  11        0.22       -5.16      7.52 o 
 -10   1  11       16.37       25.58      9.27 o 
  -9   1  11       63.41       61.89     13.23 o 
  -8   1  11      163.28      149.85     16.29 o 
  -7   1  11       43.55       51.49     10.56 o 
  -6   1  11      194.48      195.06     15.04 o 
  -5   1  11       27.07       37.67      5.73 o 
  -4   1  11      856.49      859.92     25.32 o 
  -3   1  11        0.16        3.55      3.26 o 
  -2   1  11      137.61      123.56      8.95 o 
  -1   1  11       11.18        9.01      3.90 o 
   0   1  11      118.93      127.19      9.61 o 
   1   1  11       38.89       56.51      8.22 o 
   2   1  11       21.31       26.82      9.14 o 
   3   1  11      330.26      323.03     62.94 o 
   4   1  11       12.62       25.07      9.38 o 
   5   1  11       57.77       54.97     12.11 o 
   6   1  11       14.00        8.04      8.83 o 
   7   1  11       49.16       55.47     15.43 o 
   8   1  11        0.09       -7.05      7.92 o 
 -11   2  11        0.93       -1.02      5.40 o 
 -10   2  11       14.81       14.84      6.36 o 
  -9   2  11        4.65        3.14      4.68 o 
  -8   2  11      188.98      179.66     16.83 o 
  -7   2  11       44.07       58.31     16.93 o 
  -6   2  11        1.81        8.97      4.19 o 
  -5   2  11      719.19      665.99     16.94 o 
  -4   2  11       39.96       42.89      6.10 o 
  -3   2  11      252.95      217.85     12.60 o 
  -2   2  11      332.13      294.15     12.38 o 
  -1   2  11      273.16      291.45     12.72 o 
   0   2  11        3.79        4.08      3.82 o 
   1   2  11        0.24        0.96      4.65 o 
   2   2  11      206.27      211.13     17.40 o 
   3   2  11      271.43      274.18     39.12 o 
   4   2  11      148.48      129.26     21.44 o 
   5   2  11       40.76       20.56      9.83 o 
   6   2  11       41.32       26.56     10.17 o 
   7   2  11       69.95       81.75     13.29 o 
   8   2  11       20.68       33.77     14.40 o 
 -11   3  11       19.88       32.67      7.86 o 
 -10   3  11        0.23        7.99      5.47 o 
  -9   3  11       28.49       32.05      7.45 o 
  -8   3  11      155.01      156.10     14.88 o 
  -7   3  11      150.25      159.29     13.39 o 
  -6   3  11      911.64      927.12     20.43 o 
  -5   3  11      243.32      263.81     14.80 o 
  -4   3  11      893.49      846.20     23.34 o 
  -3   3  11       11.26        7.50      5.62 o 
  -2   3  11        3.05        0.93      3.77 o 
  -1   3  11        0.01        3.03      5.09 o 
   0   3  11       75.78       81.40      8.18 o 
   1   3  11       19.31       11.06      5.16 o 
   2   3  11       13.01        7.65      6.58 o 
   3   3  11       18.56       15.58      7.99 o 
   4   3  11       11.10       17.99      8.07 o 
   5   3  11       84.74       69.58     12.05 o 
   6   3  11        0.00        0.34     13.80 o 
   7   3  11       27.82       27.60     10.37 o 
   8   3  11        0.10       -8.05     11.83 o 
 -11   4  11       18.36       36.36      7.85 o 
 -10   4  11       42.21       49.27      9.09 o 
  -9   4  11       15.47       11.85      6.01 o 
  -8   4  11       36.71       38.33      7.38 o 
  -7   4  11        0.59       -0.01      5.68 o 
  -6   4  11       46.26       51.67      5.67 o 
  -5   4  11       56.16       67.75      5.99 o 
  -4   4  11      236.57      248.70      9.37 o 
  -3   4  11     1525.98     1400.35     30.13 o 
  -2   4  11      451.57      413.57     14.05 o 
  -1   4  11      473.24      445.21     14.86 o 
   0   4  11        7.52        7.48      6.90 o 
   1   4  11        4.73       12.61      6.72 o 
   2   4  11      105.43       94.40     13.07 o 
   3   4  11       45.74       55.06     10.79 o 
   4   4  11        0.21        5.04      6.50 o 
   5   4  11        0.01        6.08      7.53 o 
   6   4  11      106.52      105.72     23.18 o 
   7   4  11       21.16       24.59     12.67 o 
 -11   5  11        6.84       17.91      7.43 o 
 -10   5  11       27.38       29.06      7.89 o 
  -9   5  11       23.98       24.98      7.03 o 
  -8   5  11        0.11       -3.48      5.50 o 
  -7   5  11       12.75       17.92      5.53 o 
  -6   5  11       70.95       76.55     12.57 o 
  -5   5  11      327.47      353.40     10.94 o 
  -4   5  11       45.82       63.62      8.93 o 
  -3   5  11       35.19       37.74      6.05 o 
  -2   5  11      314.02      251.35     11.95 o 
  -1   5  11       11.77       11.31      4.58 o 
   0   5  11      493.57      447.74     21.57 o 
   1   5  11      195.22      179.94     13.28 o 
   2   5  11       51.85       53.43     17.93 o 
   3   5  11       82.82       93.10     13.74 o 
   4   5  11       27.38       11.20      7.68 o 
   5   5  11       64.24       87.77     13.50 o 
   6   5  11        0.28       12.55     20.03 o 
   7   5  11        1.44       10.54     14.60 o 
 -11   6  11        0.00        2.36      6.84 o 
 -10   6  11        0.19        1.68      5.75 o 
  -9   6  11       29.34       34.17      7.48 o 
  -8   6  11       42.48       42.53      7.39 o 
  -7   6  11       12.73       17.53      5.87 o 
  -6   6  11       60.20       65.95      7.09 o 
  -5   6  11       80.24       90.19      7.00 o 
  -4   6  11       26.26       38.68      5.54 o 
  -3   6  11        0.23       10.68      4.36 o 
  -2   6  11      323.40      301.73     13.05 o 
  -1   6  11       11.64       15.47      5.04 o 
   0   6  11        4.55       10.18      6.39 o 
   1   6  11        1.38        0.66      4.33 o 
   2   6  11        0.41        5.54      6.43 o 
   3   6  11        6.74        6.53      6.90 o 
   4   6  11        0.13       -3.06      6.28 o 
   5   6  11        4.08       19.26      7.94 o 
   6   6  11       72.72      100.20     14.16 o 
   7   6  11        4.19       13.32      8.35 o 
 -11   7  11        0.70        0.71      8.26 o 
 -10   7  11        3.53        2.32      5.63 o 
  -9   7  11       45.86       40.21      7.53 o 
  -8   7  11        0.48        3.80      4.53 o 
  -7   7  11       59.75       54.69      8.37 o 
  -6   7  11       24.18       26.68      5.44 o 
  -5   7  11       23.71       37.26      5.21 o 
  -4   7  11       75.30       56.70      5.83 o 
  -3   7  11        7.35        2.64      5.59 o 
  -2   7  11       77.28       73.52      7.60 o 
  -1   7  11      227.07      225.71     21.02 o 
   0   7  11      411.58      374.34     16.33 o 
   1   7  11       12.00        6.44      4.95 o 
   2   7  11        0.00        2.01      6.18 o 
   3   7  11       64.00       80.79     12.69 o 
   4   7  11       36.36       37.90      9.63 o 
   5   7  11        1.24      -11.62     14.12 o 
   6   7  11        5.14        6.31      7.47 o 
   7   7  11        0.77       10.59      8.21 o 
 -11   8  11        0.75        8.33      8.00 o 
 -10   8  11       12.64       21.58      7.82 o 
  -9   8  11        0.68        2.97      6.56 o 
  -8   8  11       30.36       27.41      6.67 o 
  -7   8  11        0.02       10.50      4.80 o 
  -6   8  11        4.65       -1.10      3.43 o 
  -5   8  11      117.73      119.66      8.09 o 
  -4   8  11        5.79        9.94      3.92 o 
  -3   8  11      525.03      420.79     14.66 o 
  -2   8  11      890.82      797.17     20.43 o 
  -1   8  11        9.62       15.75      5.62 o 
   0   8  11        1.36        5.89      5.01 o 
   1   8  11        0.08        4.37      4.92 o 
   2   8  11       40.29       36.39      9.62 o 
   3   8  11       37.19       28.64      9.38 o 
   4   8  11        3.10        5.05      7.06 o 
   5   8  11       65.71       62.21     11.88 o 
   6   8  11        6.56        2.43      7.87 o 
   7   8  11        0.23        3.22     10.40 o 
 -10   9  11        3.62        3.57      5.95 o 
  -9   9  11       26.71       27.42      7.25 o 
  -8   9  11        2.41       14.76      5.82 o 
  -7   9  11       38.30       33.43      7.11 o 
  -6   9  11      246.02      250.94     12.42 o 
  -5   9  11       53.20       64.50      6.58 o 
  -4   9  11        1.84        1.92      3.75 o 
  -3   9  11       13.87        3.12      4.66 o 
  -2   9  11       41.94       44.46      7.99 o 
  -1   9  11       13.82       17.20      8.14 o 
   0   9  11        0.97       -2.52      5.68 o 
   1   9  11       31.58       26.48      6.91 o 
   2   9  11        7.45        2.36      7.29 o 
   3   9  11       64.03       61.87     11.57 o 
   4   9  11       64.78       83.00     13.20 o 
   5   9  11        6.47        1.42      6.96 o 
   6   9  11       10.17       17.60     16.86 o 
 -10  10  11        0.53       -0.79      8.84 o 
  -9  10  11        5.14        5.82      5.70 o 
  -8  10  11        3.42        8.25      8.13 o 
  -7  10  11       13.89        5.73      8.13 o 
  -6  10  11        9.41       17.14      4.78 o 
  -5  10  11        0.70       -1.74      3.30 o 
  -4  10  11       70.04       77.84      7.97 o 
  -3  10  11        0.85        0.51      3.89 o 
  -2  10  11      256.16      251.81     18.13 o 
  -1  10  11       25.83       35.12      8.63 o 
   0  10  11        0.16       -4.06      4.06 o 
   1  10  11       12.21       13.05      5.94 o 
   2  10  11        0.43        6.68      9.65 o 
   3  10  11        4.11       18.66      7.88 o 
   4  10  11        3.51       10.91      8.02 o 
   5  10  11       25.65       20.89      8.02 o 
   6  10  11        0.21       -3.78     13.65 o 
 -10  11  11       17.78       27.85      8.48 o 
  -9  11  11        0.27        6.09      6.40 o 
  -8  11  11       14.09       22.32      7.64 o 
  -7  11  11       12.89       22.72      7.09 o 
  -6  11  11        9.29       12.11      4.77 o 
  -5  11  11        1.06        4.17      3.81 o 
  -4  11  11       14.79       21.39      6.55 o 
  -3  11  11       54.14       65.47      8.91 o 
  -2  11  11       39.92       37.77     10.03 o 
  -1  11  11       93.54       96.67     15.33 o 
   0  11  11       35.24       32.46      7.62 o 
   1  11  11       13.04        7.14      5.95 o 
   2  11  11       53.24       61.10     12.57 o 
   3  11  11        0.54       11.30      8.10 o 
   4  11  11       26.32       42.01     20.18 o 
   5  11  11        8.80       16.84     15.77 o 
   6  11  11       49.74       79.45     14.23 o 
  -9  12  11        2.89        3.57      7.25 o 
  -8  12  11        2.11       15.21      6.56 o 
  -7  12  11        4.20        9.37     14.57 o 
  -6  12  11        2.74        3.46      4.79 o 
  -5  12  11       56.86       52.52      6.40 o 
  -4  12  11       85.12       68.67      9.42 o 
  -3  12  11       14.74       13.08      6.19 o 
  -2  12  11       75.43       73.23      9.29 o 
  -1  12  11       99.54      101.34     11.02 o 
   0  12  11       62.95       63.31      9.11 o 
   1  12  11        1.53       -0.35      9.01 o 
   2  12  11       16.52       24.19     11.07 o 
   3  12  11        1.04       14.01      7.61 o 
   4  12  11        1.78        9.55      7.30 o 
   5  12  11       18.91       21.97      8.88 o 
  -9  13  11        2.19       12.71      7.03 o 
  -8  13  11       69.29       63.83     12.20 o 
  -7  13  11        0.73        2.17      7.76 o 
  -6  13  11        0.04        7.55      4.96 o 
  -5  13  11       21.56        8.99      5.11 o 
  -4  13  11        3.78       18.28      6.13 o 
  -3  13  11        7.07       13.78      5.88 o 
  -2  13  11        9.67        9.70      8.56 o 
  -1  13  11        6.65        6.55      5.30 o 
   0  13  11        8.84        9.89      9.27 o 
   1  13  11       58.12       54.06     12.39 o 
   2  13  11        2.37       -2.02      9.00 o 
   3  13  11        1.35        2.67      7.61 o 
   4  13  11        2.67        4.94      7.98 o 
   5  13  11        9.78       22.24      9.20 o 
  -8  14  11       30.21       33.74     22.13 o 
  -7  14  11       17.51       16.16      6.69 o 
  -6  14  11       10.06       14.59      5.95 o 
  -5  14  11        1.55       11.02      5.09 o 
  -4  14  11       24.64       27.00      6.65 o 
  -3  14  11       11.06       -1.14      8.69 o 
  -2  14  11       60.35       75.31     10.06 o 
  -1  14  11       45.87       57.23     12.77 o 
   0  14  11       57.32       54.14     12.48 o 
   1  14  11        6.90        7.11      9.97 o 
   2  14  11        0.58       10.71     10.95 o 
   3  14  11       37.82       43.83     12.31 o 
   4  14  11       11.93       -0.20      9.38 o 
   5  14  11        8.11       35.64     10.83 o 
  -8  15  11        3.45       16.35      7.10 o 
  -7  15  11        1.07        7.85      6.06 o 
  -6  15  11        2.25        9.79      5.24 o 
  -5  15  11        1.07        2.29      4.83 o 
  -4  15  11        2.57        7.03      5.54 o 
  -3  15  11        0.19        6.48      5.70 o 
  -2  15  11        1.98       11.11     12.48 o 
  -1  15  11       13.38       12.59     10.16 o 
   0  15  11        1.03       20.13     10.68 o 
   1  15  11        1.55        8.22     10.91 o 
   2  15  11       42.96       41.47     22.94 o 
   3  15  11        3.60        7.22      8.23 o 
   4  15  11       10.20       17.04      9.64 o 
  -7  16  11       15.72       36.85     13.65 o 
  -6  16  11        2.84       10.02      5.62 o 
  -5  16  11        0.14       -4.75      4.75 o 
  -4  16  11        3.23       15.97      6.14 o 
  -3  16  11        8.98       22.31     11.83 o 
  -2  16  11        0.45        4.81     11.81 o 
  -1  16  11        0.08        5.81      9.49 o 
   0  16  11        0.91        0.80      9.95 o 
   1  16  11        6.20        0.47     11.36 o 
   2  16  11       12.54        9.50     13.01 o 
   3  16  11       25.87       47.19     11.77 o 
  -6  17  11        5.35        7.40      6.46 o 
  -5  17  11       20.88       28.27      7.54 o 
  -4  17  11       12.11        5.31     11.66 o 
  -3  17  11        1.54       -9.35      9.35 o 
  -2  17  11        0.30        5.87      9.33 o 
  -1  17  11        0.02       -7.46      8.62 o 
   0  17  11       31.83       38.19     12.96 o 
   1  17  11        8.03        7.83     11.13 o 
   2  17  11      105.69      151.69     20.72 o 
  -5  18  11        4.09       45.37     15.75 o 
  -4  18  11        5.80       19.32     10.34 o 
  -3  18  11       19.79       25.13     12.09 o 
  -2  18  11        0.41      -10.65     11.04 o 
  -1  18  11        4.83        4.07     11.68 o 
   0  18  11        1.29        6.63      9.87 o 
   1  18  11        1.22        1.01     12.13 o 
  -4  19  11       24.93       23.16     18.15 o 
  -3  19  11        8.63       10.37      9.03 o 
  -2  19  11       22.08       35.09     12.18 o 
  -1  19  11        3.48       -5.05     18.02 o 
   0  19  11       10.12       21.98     10.98 o 
 -10   0  12        0.51       10.49     11.81 o 
  -8   0  12       21.63       22.98     12.93 o 
  -6   0  12        1.81        8.71      5.70 o 
  -4   0  12      950.46      915.32     30.15 o 
  -2   0  12       25.27       40.38      8.49 o 
   0   0  12        0.04        3.30      5.40 o 
   2   0  12        2.49       -8.99      8.99 o 
   4   0  12       47.47       47.17     16.65 o 
   6   0  12       56.94       45.50     16.86 o 
 -11   1  12        0.02        5.43      8.67 o 
 -10   1  12        2.03        7.25      8.22 o 
  -9   1  12        0.56       -6.54      6.54 o 
  -8   1  12        0.12        2.04      7.08 o 
  -7   1  12        4.39        6.32      7.40 o 
  -6   1  12        6.38        9.01      4.32 o 
  -5   1  12       77.59       90.28     10.09 o 
  -4   1  12       77.98       72.53      7.61 o 
  -3   1  12      137.98      138.92      9.78 o 
  -2   1  12      121.67      115.68     10.20 o 
  -1   1  12       25.72       16.01      4.98 o 
   0   1  12       77.62       85.25      8.59 o 
   1   1  12        3.38       -0.82      6.63 o 
   2   1  12      169.67      150.12     16.43 o 
   3   1  12       26.67       32.32     11.45 o 
   4   1  12       85.00       90.24     13.60 o 
   5   1  12        6.31       33.72     10.19 o 
   6   1  12        0.76        4.77      8.05 o 
   7   1  12       15.94       24.39     11.86 o 
 -11   2  12        0.53       14.43      8.79 o 
 -10   2  12        4.05       10.94     11.94 o 
  -9   2  12       14.10       22.20      9.30 o 
  -8   2  12       22.99       27.13     12.07 o 
  -7   2  12       13.20       10.18      7.29 o 
  -6   2  12       15.11       21.67      7.52 o 
  -5   2  12       67.58       67.42      7.11 o 
  -4   2  12      498.84      448.69     24.43 o 
  -3   2  12        2.66        6.30      3.94 o 
  -2   2  12       54.01       49.85      7.95 o 
  -1   2  12       14.63       19.87      5.89 o 
   0   2  12       77.65       87.92      9.94 o 
   1   2  12      315.32      365.08     20.98 o 
   2   2  12      235.89      203.52     25.21 o 
   3   2  12        1.07        3.53      7.71 o 
   4   2  12       11.57        9.35     13.12 o 
   5   2  12       70.30       92.29     21.98 o 
   6   2  12      108.36      124.89     17.95 o 
   7   2  12        0.01       -7.47      7.47 o 
 -11   3  12        2.47        6.71     11.32 o 
 -10   3  12        2.12        2.01      7.86 o 
  -9   3  12        1.13        0.56      6.90 o 
  -8   3  12       53.22       53.21     11.56 o 
  -7   3  12       27.95       24.74      9.09 o 
  -6   3  12      102.19      110.46      8.66 o 
  -5   3  12        9.67        9.80      6.44 o 
  -4   3  12      329.87      300.92     12.52 o 
  -3   3  12      569.78      523.86     18.85 o 
  -2   3  12      121.04      126.70      9.86 o 
  -1   3  12       12.73       20.67      5.32 o 
   0   3  12       45.75       40.04      7.78 o 
   1   3  12       12.16        1.27      5.55 o 
   2   3  12       45.79       59.19     13.87 o 
   3   3  12       48.35       55.22     10.88 o 
   4   3  12       22.50       20.84     12.41 o 
   5   3  12        3.93       11.50      9.22 o 
   6   3  12        8.98        9.77      8.96 o 
   7   3  12       13.13       11.59      9.46 o 
 -11   4  12       10.37        6.05      9.51 o 
 -10   4  12        0.03       -1.40      7.50 o 
  -9   4  12        0.83       -0.45      7.41 o 
  -8   4  12        3.27        9.63      7.97 o 
  -7   4  12       14.53       21.71     11.60 o 
  -6   4  12        0.23        3.67      5.00 o 
  -5   4  12        4.12       14.20      4.69 o 
  -4   4  12      165.29      169.14     10.53 o 
  -3   4  12        2.29        5.94      3.97 o 
  -2   4  12      248.11      269.81     13.46 o 
  -1   4  12      327.12      318.49     14.17 o 
   0   4  12      576.63      558.39     24.86 o 
   1   4  12       85.34      102.93     13.33 o 
   2   4  12      215.83      210.94     18.67 o 
   3   4  12       12.08        3.87      7.58 o 
   4   4  12       33.39       37.03     10.06 o 
   5   4  12       46.04       36.46     10.34 o 
   6   4  12       29.61       48.18     12.04 o 
   7   4  12        0.00        5.29      8.81 o 
 -11   5  12        1.94        1.72      8.26 o 
 -10   5  12       11.43       12.70      8.48 o 
  -9   5  12        0.87        0.84      7.17 o 
  -8   5  12        6.23        9.11      8.01 o 
  -7   5  12       60.09       57.48     11.22 o 
  -6   5  12       23.59       25.81      6.44 o 
  -5   5  12       34.67       33.91      5.90 o 
  -4   5  12       22.60       26.00      5.59 o 
  -3   5  12      142.19      142.61     10.45 o 
  -2   5  12       32.57       24.77      5.83 o 
  -1   5  12      321.18      258.47     14.05 o 
   0   5  12       49.75       50.43      8.38 o 
   1   5  12       25.77       27.96      6.71 o 
   2   5  12       28.99       32.21     11.58 o 
   3   5  12       46.67       50.57     10.72 o 
   4   5  12        2.26       11.50      7.90 o 
   5   5  12       43.78       42.38     10.87 o 
   6   5  12        3.13       12.03      7.22 o 
 -11   6  12        9.46       10.17     14.38 o 
 -10   6  12        3.24        6.91      8.31 o 
  -9   6  12       38.26       58.87     18.79 o 
  -8   6  12        0.19        6.45      7.18 o 
  -7   6  12        2.00        3.93      6.74 o 
  -6   6  12       55.75       69.04      8.72 o 
  -5   6  12      178.92      156.88     10.61 o 
  -4   6  12       48.16       60.17      7.26 o 
  -3   6  12       71.65       70.52      8.03 o 
  -2   6  12        5.51       18.28      5.14 o 
  -1   6  12      606.25      516.12     19.12 o 
   0   6  12       52.41       62.90      8.95 o 
   1   6  12       71.09       74.75      9.71 o 
   2   6  12       27.62       34.01      9.14 o 
   3   6  12       57.62       79.97     12.48 o 
   4   6  12       72.20       97.83     14.70 o 
   5   6  12       11.02       11.61      8.09 o 
   6   6  12        0.07        1.95     10.23 o 
 -10   7  12       20.15       20.71      7.69 o 
  -9   7  12        9.36       15.23      8.66 o 
  -8   7  12        9.85       18.30      5.77 o 
  -7   7  12        2.91        9.76      4.52 o 
  -6   7  12       87.82       83.82      9.95 o 
  -5   7  12       14.65       17.77      5.32 o 
  -4   7  12      462.96      425.64     15.21 o 
  -3   7  12      194.19      204.76     12.12 o 
  -2   7  12      149.54      136.36     10.52 o 
  -1   7  12      121.95      140.96     12.36 o 
   0   7  12      158.44      184.36     14.85 o 
   1   7  12        7.04        7.87      5.91 o 
   2   7  12        0.07        7.05      7.48 o 
   3   7  12        0.04        0.99      6.57 o 
   4   7  12       15.32       10.67      8.30 o 
   5   7  12        0.49        6.64      7.63 o 
   6   7  12        9.63       22.76     10.55 o 
 -10   8  12       10.49       32.13      8.23 o 
  -9   8  12        1.16       11.70      5.99 o 
  -8   8  12       13.24       10.93      8.13 o 
  -7   8  12        1.37        3.89      5.03 o 
  -6   8  12       18.24       16.73      6.91 o 
  -5   8  12        1.13        5.32      3.78 o 
  -4   8  12        4.77        1.72      4.22 o 
  -3   8  12      253.12      258.60     13.41 o 
  -2   8  12       37.27       27.10      6.24 o 
  -1   8  12        7.43       19.87      5.90 o 
   0   8  12      102.98      116.14     11.65 o 
   1   8  12       24.16       19.59      7.82 o 
   2   8  12       79.91       84.99     13.69 o 
   3   8  12        0.12        4.90      7.45 o 
   4   8  12       49.10       59.58     18.92 o 
   5   8  12        0.88       20.96      8.89 o 
   6   8  12        3.03        0.51      7.43 o 
 -10   9  12       21.78       23.61      8.69 o 
  -9   9  12       53.40       87.51     12.70 o 
  -8   9  12       20.47       26.06      7.13 o 
  -7   9  12       20.37       27.41     17.71 o 
  -6   9  12        1.02       -1.06      4.91 o 
  -5   9  12        9.12        9.58      4.25 o 
  -4   9  12      350.48      351.59     22.50 o 
  -3   9  12      614.78      518.72     17.15 o 
  -2   9  12      119.80      116.78     11.86 o 
  -1   9  12        0.05        1.47      5.26 o 
   0   9  12      189.69      202.37     14.56 o 
   1   9  12        5.60        6.25      6.02 o 
   2   9  12        0.30       -5.79      7.11 o 
   3   9  12       63.80       81.29     13.14 o 
   4   9  12       19.41       33.52      9.45 o 
   5   9  12       43.40       30.91     30.82 o 
   6   9  12        3.40       -1.32     17.36 o 
 -10  10  12        6.83        9.76      9.97 o 
  -9  10  12        2.82        6.26      6.61 o 
  -8  10  12       17.49       31.38      8.26 o 
  -7  10  12        8.49        9.73      5.67 o 
  -6  10  12       51.41       54.05     11.32 o 
  -5  10  12        5.32       -3.62      3.62 o 
  -4  10  12        4.59        4.14      5.15 o 
  -3  10  12       66.14       63.81      7.87 o 
  -2  10  12       13.83       12.81      6.11 o 
  -1  10  12        3.49        7.57      7.74 o 
   0  10  12        1.58        2.50      5.66 o 
   1  10  12       84.50       77.46      9.93 o 
   2  10  12       29.52       39.20     11.35 o 
   3  10  12        4.51       11.42      7.99 o 
   4  10  12        1.83        0.24     12.90 o 
   5  10  12       21.79       47.49     10.46 o 
  -9  11  12       73.70       65.14     11.71 o 
  -8  11  12       11.45       16.21      9.89 o 
  -7  11  12        7.99        9.67      6.68 o 
  -6  11  12       45.68       46.95      6.84 o 
  -5  11  12        0.27       -2.39      3.83 o 
  -4  11  12       19.01        8.03      5.02 o 
  -3  11  12       74.74       58.69      8.82 o 
  -2  11  12        0.73        7.44      5.22 o 
  -1  11  12        5.70        3.97      5.48 o 
   0  11  12       27.27       25.18      7.62 o 
   1  11  12        0.62        2.63      5.58 o 
   2  11  12       14.25       10.15      8.96 o 
   3  11  12       28.23       23.73      8.77 o 
   4  11  12       47.66       50.71     11.33 o 
   5  11  12       55.86       95.00     22.38 o 
  -9  12  12        0.20        6.57      5.46 o 
  -8  12  12        0.20       15.37      7.45 o 
  -7  12  12        0.49        9.71      6.40 o 
  -6  12  12       34.31       39.17      7.14 o 
  -5  12  12        0.00       -0.62      3.88 o 
  -4  12  12       21.97       15.38      8.77 o 
  -3  12  12       10.20       11.12      8.27 o 
  -2  12  12       28.09       13.82      7.08 o 
  -1  12  12       79.80       92.36     11.31 o 
   0  12  12       10.21       15.36      6.84 o 
   1  12  12       10.56       -2.62     12.07 o 
   2  12  12        2.89       11.31     12.65 o 
   3  12  12        0.07       14.03     17.70 o 
   4  12  12       19.54       33.07     16.86 o 
  -8  13  12        0.63       12.18      9.42 o 
  -7  13  12        3.89        2.69      9.14 o 
  -6  13  12       37.09       51.76      8.26 o 
  -5  13  12        0.00        2.93      4.46 o 
  -4  13  12        0.03        1.70      5.17 o 
  -3  13  12        0.10        3.40      5.62 o 
  -2  13  12       61.32       57.79      9.39 o 
  -1  13  12        0.71       -5.25      5.25 o 
   0  13  12        8.38        7.53     12.05 o 
   1  13  12       22.97       24.22     26.24 o 
   2  13  12       34.56       41.93     16.44 o 
   3  13  12       22.86       33.49     10.27 o 
   4  13  12       10.64       21.08      9.57 o 
  -8  14  12        6.40       11.50     15.75 o 
  -7  14  12        8.25       12.93      6.72 o 
  -6  14  12        8.82       16.22      8.43 o 
  -5  14  12       42.49       61.61     12.97 o 
  -4  14  12        5.81        0.40      5.38 o 
  -3  14  12        2.37       -6.49      8.37 o 
  -2  14  12       25.84       24.98      8.20 o 
  -1  14  12       10.03       -0.43      8.64 o 
   0  14  12        6.78       -1.16      9.30 o 
   1  14  12       25.38       31.21     12.54 o 
   2  14  12        0.08        9.93     11.12 o 
   3  14  12        2.17        3.37      8.28 o 
  -7  15  12        2.56        4.02      6.54 o 
  -6  15  12       15.87       24.07      6.90 o 
  -5  15  12        1.63       -1.82      5.84 o 
  -4  15  12        5.48        8.41      6.01 o 
  -3  15  12        2.70        0.21      5.06 o 
  -2  15  12       27.38       35.65     11.15 o 
  -1  15  12       17.88       20.90     11.49 o 
   0  15  12      120.02      110.44     17.80 o 
   1  15  12       34.93       53.76     14.23 o 
   2  15  12       21.65       49.97     14.36 o 
   3  15  12        8.60       25.94      9.22 o 
  -6  16  12       28.80       25.40      9.63 o 
  -5  16  12        3.29       13.73      7.02 o 
  -4  16  12        2.16        0.50      8.41 o 
  -3  16  12       12.31       20.48     10.25 o 
  -2  16  12        3.02      -10.89     11.30 o 
  -1  16  12        1.03       -6.06      9.15 o 
   0  16  12        2.74       -7.85      9.51 o 
   1  16  12       26.49       53.65     14.13 o 
   2  16  12        7.33        2.56     11.51 o 
  -5  17  12        0.11       -2.04      5.86 o 
  -4  17  12        4.05        3.93      9.91 o 
  -3  17  12       19.84       42.34     12.30 o 
  -2  17  12        0.27       -5.41      9.57 o 
  -1  17  12       20.74       22.35     11.19 o 
   0  17  12       10.33        7.86     10.06 o 
   1  17  12       17.31       34.81     16.59 o 
  -3  18  12       17.82       27.56     11.10 o 
  -2  18  12       44.47       72.59     14.31 o 
  -1  18  12       17.16       10.40     17.16 o 
  -9   0  13      141.96      168.64     26.71 o 
  -7   0  13      165.79      154.25     24.82 o 
  -5   0  13        1.15       19.96     14.25 o 
  -3   0  13       97.76       94.47     12.39 o 
  -1   0  13      160.03      173.79     16.81 o 
   1   0  13      764.38      752.82     42.63 o 
   3   0  13      694.46      666.75     42.33 o 
   5   0  13       15.08       14.00     12.75 o 
 -10   1  13        3.28       -1.26      8.30 o 
  -9   1  13        0.70       -2.42      8.29 o 
  -8   1  13       16.70       16.11      8.67 o 
  -7   1  13        0.41        1.60      7.48 o 
  -6   1  13       18.31       16.03      7.74 o 
  -5   1  13       13.46       23.64      5.19 o 
  -4   1  13        4.05        0.95      4.01 o 
  -3   1  13        0.10        5.55      4.21 o 
  -2   1  13       98.72       95.99      8.91 o 
  -1   1  13       61.77       51.20      6.80 o 
   0   1  13      276.94      245.79     13.82 o 
   1   1  13       73.27       57.67     11.04 o 
   2   1  13       15.63        6.28      7.97 o 
   3   1  13       10.73        7.30      8.61 o 
   4   1  13        0.93       10.27      8.56 o 
   5   1  13        4.07        8.81     15.41 o 
   6   1  13        0.50       -4.36      8.37 o 
 -10   2  13       14.32       26.84     10.21 o 
  -9   2  13       25.36       21.71      9.67 o 
  -8   2  13        9.56       11.23      8.38 o 
  -7   2  13       13.58       14.31      8.19 o 
  -6   2  13       24.92       41.82      6.12 o 
  -5   2  13        2.54       -0.34      4.08 o 
  -4   2  13       19.30       17.08      4.70 o 
  -3   2  13       60.60       52.88      7.18 o 
  -2   2  13       46.67       54.03      6.97 o 
  -1   2  13      110.66      107.32      9.93 o 
   0   2  13       71.56       88.11     13.78 o 
   1   2  13       34.96       14.84     18.45 o 
   2   2  13        5.74        7.77      7.92 o 
   3   2  13       68.93       59.88     12.43 o 
   4   2  13       39.96       48.33     22.45 o 
   5   2  13        2.87       20.66     19.50 o 
   6   2  13       16.83        8.56      9.78 o 
 -10   3  13        9.10       12.33      9.30 o 
  -9   3  13        2.81        4.77      8.19 o 
  -8   3  13       36.80       43.85     11.39 o 
  -7   3  13        0.03       -4.80      7.64 o 
  -6   3  13       29.70       25.97      6.79 o 
  -5   3  13       27.87       31.46      5.47 o 
  -4   3  13      111.02      107.06      9.16 o 
  -3   3  13       94.14      105.80      9.45 o 
  -2   3  13       74.08       83.41     13.70 o 
  -1   3  13        1.57        7.42      5.46 o 
   0   3  13      304.24      305.17     18.71 o 
   1   3  13      163.68      166.11     22.90 o 
   2   3  13       57.83       71.43     16.82 o 
   3   3  13       28.07       38.33     23.75 o 
   4   3  13        0.04       -7.62      7.62 o 
   5   3  13        6.85        8.14      8.45 o 
   6   3  13        2.48       -2.91     11.56 o 
 -10   4  13       23.52       29.71     26.02 o 
  -9   4  13        1.32       13.79      9.34 o 
  -8   4  13       18.61       22.19      9.54 o 
  -7   4  13       16.76       23.91      9.71 o 
  -6   4  13       11.69       12.61      9.64 o 
  -5   4  13        1.38        6.85      5.74 o 
  -4   4  13       15.47       18.17      5.92 o 
  -3   4  13       64.59       58.86      7.22 o 
  -2   4  13      181.63      174.78     12.11 o 
  -1   4  13      136.23      107.15     10.45 o 
   0   4  13        0.39        2.29      5.44 o 
   1   4  13       29.12       28.18      7.35 o 
   2   4  13        2.04       19.98      8.46 o 
   3   4  13        6.31       18.36     13.27 o 
   4   4  13        2.31       -3.34     10.27 o 
   5   4  13       31.65       59.96     13.18 o 
   6   4  13        5.05       -2.14     10.06 o 
 -10   5  13        3.42        7.32      9.08 o 
  -9   5  13       98.02       98.12     18.77 o 
  -8   5  13        9.42       22.72     11.83 o 
  -7   5  13       38.29       48.56     10.87 o 
  -6   5  13        7.44       19.93      6.12 o 
  -5   5  13        3.21        7.84      5.01 o 
  -4   5  13        4.43        3.08      7.20 o 
  -3   5  13       73.47       83.48      8.95 o 
  -2   5  13      156.00      134.88     10.85 o 
  -1   5  13        9.77       15.92      5.47 o 
   0   5  13        0.43       -1.77      4.98 o 
   1   5  13        0.91       10.21      5.89 o 
   2   5  13        1.78        1.46      8.14 o 
   3   5  13       10.53        7.58     14.74 o 
   4   5  13        0.29       11.80     16.80 o 
   5   5  13        1.71        5.64     12.46 o 
 -10   6  13        3.33        5.58      9.22 o 
  -9   6  13        2.11       -5.80      7.85 o 
  -8   6  13        0.26       -2.55      9.46 o 
  -7   6  13       38.66       39.96     13.76 o 
  -6   6  13        9.02        2.17      5.14 o 
  -5   6  13       20.64        9.12      6.70 o 
  -4   6  13       39.63       43.14      6.80 o 
  -3   6  13       77.78       87.10      9.09 o 
  -2   6  13      135.28      128.44     10.69 o 
  -1   6  13        0.17        5.35      5.04 o 
   0   6  13       10.23       21.60      6.95 o 
   1   6  13       35.94       39.27      7.54 o 
   2   6  13        3.41       -0.70      7.95 o 
   3   6  13       41.32       65.30     12.20 o 
   4   6  13        0.47       11.16      7.08 o 
   5   6  13       16.09       25.72     12.80 o 
 -10   7  13       25.85       27.97     10.95 o 
  -9   7  13       34.27       62.25     11.63 o 
  -8   7  13        2.99       16.22      8.08 o 
  -7   7  13       42.33       73.30     12.57 o 
  -6   7  13       23.47       22.42     11.22 o 
  -5   7  13       14.42       15.97      5.69 o 
  -4   7  13        0.21        0.26      4.74 o 
  -3   7  13       19.07       24.63      5.93 o 
  -2   7  13      424.45      449.78     16.44 o 
  -1   7  13       94.82       87.93     10.48 o 
   0   7  13        0.11       11.67      5.92 o 
   1   7  13       11.61        9.28      5.90 o 
   2   7  13        1.25        0.99      8.17 o 
   3   7  13       10.26        8.62      7.73 o 
   4   7  13        1.80      -11.72     16.88 o 
   5   7  13       12.47        4.88      8.15 o 
  -9   8  13        7.16       10.46      8.04 o 
  -8   8  13        0.90       -0.18      6.68 o 
  -7   8  13       37.80       24.84      9.07 o 
  -6   8  13        0.37        5.86      5.55 o 
  -5   8  13      102.38       98.39      9.71 o 
  -4   8  13        5.31        7.78      5.21 o 
  -3   8  13        0.54        0.64      4.59 o 
  -2   8  13        0.05        3.99      5.31 o 
  -1   8  13       86.34       99.74     11.03 o 
   0   8  13        8.91       -1.34      5.20 o 
   1   8  13        1.14        7.07      5.59 o 
   2   8  13       29.73       40.57     11.12 o 
   3   8  13        7.04        4.80      7.53 o 
   4   8  13        0.08        0.34      7.07 o 
   5   8  13        7.12       16.36      8.00 o 
  -9   9  13        7.05       10.02     10.49 o 
  -8   9  13        0.82       -5.48      6.97 o 
  -7   9  13       29.21       21.28      8.95 o 
  -6   9  13       23.99       25.30      7.00 o 
  -5   9  13      102.21       82.35     10.38 o 
  -4   9  13      120.55      114.87     11.78 o 
  -3   9  13        2.08        9.99      4.56 o 
  -2   9  13       73.81       82.95     10.93 o 
  -1   9  13       23.42       16.32      6.30 o 
   0   9  13       48.10       63.25     10.68 o 
   1   9  13        2.91        6.09      6.11 o 
   2   9  13        6.32      -10.57     10.57 o 
   3   9  13        0.24        0.96      6.83 o 
   4   9  13        1.41       -6.83      6.83 o 
  -9  10  13        0.50       17.16     11.09 o 
  -8  10  13        0.07       10.49      9.07 o 
  -7  10  13       19.03       18.97     12.73 o 
  -6  10  13        0.01        3.31      8.28 o 
  -5  10  13        0.08       -2.79      4.85 o 
  -4  10  13       10.63       10.87      5.60 o 
  -3  10  13        2.75       -3.32      5.22 o 
  -2  10  13       70.30       63.29      9.67 o 
  -1  10  13       27.33       25.20      7.08 o 
   0  10  13        3.97        3.53      6.27 o 
   1  10  13       56.35       46.47      8.98 o 
   2  10  13       51.51       70.15     13.78 o 
   3  10  13       43.18       28.74     21.98 o 
   4  10  13        4.55       16.00     15.04 o 
  -8  11  13        4.27        4.32      9.20 o 
  -7  11  13       32.50       35.23     14.12 o 
  -6  11  13        0.26        3.09      7.43 o 
  -5  11  13       44.87       43.21      7.68 o 
  -4  11  13        2.06        5.29      5.30 o 
  -3  11  13       35.62       47.74      8.79 o 
  -2  11  13       72.38       65.05      9.49 o 
  -1  11  13        6.11       11.07      6.33 o 
   0  11  13       49.09       62.05     10.21 o 
   1  11  13        0.89        2.19      5.98 o 
   2  11  13        0.10       -7.65      9.54 o 
   3  11  13        4.90        9.59      8.11 o 
   4  11  13        7.27       -0.60     14.87 o 
  -8  12  13        5.33        4.49      9.33 o 
  -7  12  13       47.09       56.03     15.45 o 
  -6  12  13        7.16       12.38      7.64 o 
  -5  12  13       47.93       63.62      8.58 o 
  -4  12  13        0.88       -0.38      5.54 o 
  -3  12  13        3.48       11.83     11.33 o 
  -2  12  13      177.89      177.26     14.94 o 
  -1  12  13        4.50        6.97      6.61 o 
   0  12  13        0.00        1.93      7.65 o 
   1  12  13       20.84       15.37     10.86 o 
   2  12  13       39.74       83.29     15.56 o 
   3  12  13       10.74       33.39      9.39 o 
  -7  13  13        5.26        6.85      6.84 o 
  -6  13  13        4.03        9.98      6.09 o 
  -5  13  13       20.59       20.52      7.78 o 
  -4  13  13        8.22       13.49      7.67 o 
  -3  13  13       38.85       27.40      8.03 o 
  -2  13  13      161.13      161.83     16.72 o 
  -1  13  13        4.45       -0.12      6.05 o 
   0  13  13        4.67       -3.86     10.11 o 
   1  13  13        9.45       19.95     10.91 o 
   2  13  13        0.01       -8.59     10.04 o 
   3  13  13        6.32        3.32     16.46 o 
  -7  14  13        8.53       23.24     11.90 o 
  -6  14  13        2.14        1.28      5.96 o 
  -5  14  13        5.47       21.51      7.28 o 
  -4  14  13        2.76       -1.55      6.05 o 
  -3  14  13        7.38        3.79      5.65 o 
  -2  14  13       35.97       56.11     10.08 o 
  -1  14  13        0.75        7.87      9.95 o 
   0  14  13       10.48       -8.90      9.06 o 
   1  14  13        7.75       18.46     11.86 o 
   2  14  13       24.63       37.86     15.00 o 
  -6  15  13        2.41       19.17      7.36 o 
  -5  15  13       36.22       53.10     11.04 o 
  -4  15  13       24.05       39.44      8.35 o 
  -3  15  13       21.13       18.35      7.10 o 
  -2  15  13        3.35        4.26      9.87 o 
  -1  15  13        0.21       -6.70     19.32 o 
   0  15  13        0.71      -10.51     10.51 o 
   1  15  13       17.25       51.01     35.35 o 
  -4  16  13        5.41       26.34      7.43 o 
  -3  16  13       78.68       93.01     26.11 o 
  -2  16  13        1.24        5.12     15.73 o 
  -1  16  13        1.39      -10.82     12.75 o 
   0  16  13       81.53      108.14     17.20 o 
 -10   0  14      135.57      166.75     28.42 o 
  -8   0  14        0.00       -1.93     10.96 o 
  -6   0  14        0.82       -9.63      9.63 o 
  -4   0  14        1.12       10.76      6.36 o 
  -2   0  14        0.09       13.52      6.35 o 
   0   0  14       38.74       31.06     10.27 o 
   2   0  14      137.89      189.69     27.91 o 
   4   0  14       54.31       30.43     16.74 o 
 -10   1  14        4.09       -0.73      9.24 o 
  -9   1  14       14.48       28.21     10.24 o 
  -8   1  14       62.06       72.39     14.83 o 
  -7   1  14        0.09        3.65      7.70 o 
  -6   1  14       18.50       31.25      7.12 o 
  -5   1  14        0.13       12.90      4.91 o 
  -4   1  14        0.87        5.95      4.43 o 
  -3   1  14        0.16        5.28      4.03 o 
  -2   1  14        0.14       11.11      4.53 o 
  -1   1  14       36.70       49.61      7.18 o 
   0   1  14       32.07       40.45      8.11 o 
   1   1  14        0.27        8.77      9.89 o 
   2   1  14        6.88        7.54     13.50 o 
   3   1  14       38.46       47.88     11.26 o 
   4   1  14        0.21        1.40      8.23 o 
   5   1  14        4.29        6.72      8.47 o 
 -10   2  14       50.34       46.22     17.51 o 
  -9   2  14        8.87        4.59     11.43 o 
  -8   2  14       16.38       17.92      9.72 o 
  -7   2  14      109.42      137.11     17.48 o 
  -6   2  14        0.00       -0.27      5.45 o 
  -5   2  14      138.15      160.41     11.12 o 
  -4   2  14       29.70       29.31      5.76 o 
  -3   2  14      109.40      101.51      9.33 o 
  -2   2  14        7.43       10.36      4.85 o 
  -1   2  14       13.51       10.50      4.87 o 
   0   2  14      163.99      169.01     14.24 o 
   1   2  14       21.95       27.02     12.95 o 
   2   2  14       25.74       38.61     11.03 o 
   3   2  14       19.13       10.96      8.63 o 
   4   2  14        7.38       -6.32     16.31 o 
   5   2  14        4.51       17.23      8.78 o 
 -10   3  14        7.45       22.73     11.17 o 
  -9   3  14       51.68       72.58     15.32 o 
  -8   3  14        2.46        1.92      8.20 o 
  -7   3  14       13.57       10.09      8.78 o 
  -6   3  14       12.59       24.15      6.94 o 
  -5   3  14       31.83       39.85      6.38 o 
  -4   3  14        0.19        5.16      4.45 o 
  -3   3  14       20.75       18.23      6.66 o 
  -2   3  14       14.85       13.35      5.11 o 
  -1   3  14       40.11       34.48      7.56 o 
   0   3  14        8.13       12.37      6.20 o 
   1   3  14        2.80        7.97      7.31 o 
   2   3  14        5.50       -3.93     19.11 o 
   3   3  14       33.64       27.04     16.54 o 
   4   3  14        6.09        7.23     16.54 o 
   5   3  14        9.82       28.18     10.16 o 
  -9   4  14       12.40       11.08      8.99 o 
  -8   4  14       27.89       35.19     13.67 o 
  -7   4  14       19.45       33.63     11.60 o 
  -6   4  14       23.84       26.24      6.92 o 
  -5   4  14        0.50        6.85      4.92 o 
  -4   4  14       54.10       48.87      6.90 o 
  -3   4  14        6.14       10.64      5.27 o 
  -2   4  14       12.48       29.21      7.10 o 
  -1   4  14       96.66       88.50      9.75 o 
   0   4  14      159.39      143.83     13.50 o 
   1   4  14        0.08       -3.87      6.99 o 
   2   4  14       26.45       23.37     13.78 o 
   3   4  14        0.33        1.41     10.06 o 
   4   4  14        0.62        2.53      8.53 o 
  -9   5  14        6.03        8.70      9.15 o 
  -8   5  14        6.46       24.66     10.27 o 
  -7   5  14        0.30       12.13      7.71 o 
  -6   5  14       39.43       41.75      8.10 o 
  -5   5  14       25.88       27.90      6.10 o 
  -4   5  14       30.86       26.52      6.77 o 
  -3   5  14        5.32        4.35      4.62 o 
  -2   5  14       51.37       54.78      8.06 o 
  -1   5  14       26.46       30.22      7.23 o 
   0   5  14        4.22        6.24      5.88 o 
   1   5  14       12.18       17.64      9.39 o 
   2   5  14        7.78        4.31      9.13 o 
   3   5  14        0.36       12.42      8.09 o 
   4   5  14       19.33        6.33     11.64 o 
  -9   6  14       23.82       34.18     11.34 o 
  -8   6  14        6.16       16.95     14.85 o 
  -7   6  14       26.54       35.09     10.02 o 
  -6   6  14        6.20        2.93      5.59 o 
  -5   6  14       50.76       72.44      9.75 o 
  -4   6  14        3.51        7.26      5.52 o 
  -3   6  14       14.79       10.01      5.73 o 
  -2   6  14        0.02        0.42      5.33 o 
  -1   6  14       40.75       42.22      8.87 o 
   0   6  14        9.15       13.02      7.01 o 
   1   6  14        1.28        0.93      7.98 o 
   2   6  14        9.02       16.51     15.45 o 
   3   6  14        0.20        3.35      7.58 o 
   4   6  14        1.36       22.64     18.08 o 
  -9   7  14        1.02       14.34      8.15 o 
  -8   7  14        0.23       -6.63      6.63 o 
  -7   7  14       39.91       57.79     11.60 o 
  -6   7  14       15.33       26.96      7.29 o 
  -5   7  14       24.73       34.76      7.00 o 
  -4   7  14       66.88       62.83      8.26 o 
  -3   7  14       25.49       28.07      9.71 o 
  -2   7  14       22.43       25.41      8.12 o 
  -1   7  14       37.04       33.86      7.74 o 
   0   7  14       18.01       17.79     14.08 o 
   1   7  14        0.79       -0.79      8.25 o 
   2   7  14       40.70       40.45     11.75 o 
   3   7  14        2.43        3.58     10.42 o 
   4   7  14       14.80       24.96     11.71 o 
  -9   8  14       35.41       27.22     10.70 o 
  -8   8  14       16.83       11.73      9.34 o 
  -7   8  14       28.24       31.62      9.93 o 
  -6   8  14       11.33       11.10      6.98 o 
  -5   8  14        8.34        8.96      5.81 o 
  -4   8  14       46.62       57.15      8.35 o 
  -3   8  14       22.98       22.54      6.38 o 
  -2   8  14        8.50       21.87      7.57 o 
  -1   8  14        8.89       11.64      6.38 o 
   0   8  14        1.43        3.81      6.24 o 
   1   8  14        2.53        8.62      6.94 o 
   2   8  14        0.00       18.50     10.29 o 
   3   8  14        0.10       10.81      8.07 o 
   4   8  14        8.06       24.10     13.95 o 
  -8   9  14       11.76       15.40      8.82 o 
  -7   9  14        0.24       15.65      8.27 o 
  -6   9  14        6.89        3.83      6.26 o 
  -5   9  14       21.52       17.14      6.39 o 
  -4   9  14        7.22       10.88      7.61 o 
  -3   9  14       30.77       27.20      7.25 o 
  -2   9  14        1.05        5.56      6.57 o 
  -1   9  14        0.63        4.59     13.50 o 
   0   9  14       52.88       30.85      9.36 o 
   1   9  14       34.23       26.39      9.37 o 
   2   9  14        2.76       -3.04      9.12 o 
   3   9  14        2.28       -5.69     12.26 o 
  -8  10  14       21.73       39.46     13.95 o 
  -7  10  14       12.91       45.58     10.24 o 
  -6  10  14        4.80        2.80      6.11 o 
  -5  10  14        0.55        6.33      5.55 o 
  -4  10  14        0.61       -4.55      4.55 o 
  -3  10  14        0.35       -1.28      5.60 o 
  -2  10  14       27.86       30.07     18.41 o 
  -1  10  14       17.15       15.62      7.33 o 
   0  10  14        0.11       -5.44     10.78 o 
   1  10  14        0.80      -10.35     10.35 o 
   2  10  14        1.20        0.00     10.32 o 
   3  10  14       10.81        8.17     16.63 o 
  -7  11  14       34.72       43.83     15.15 o 
  -6  11  14       44.20       60.73     10.03 o 
  -5  11  14        1.08        2.05      5.67 o 
  -4  11  14       23.88       18.26      7.16 o 
  -3  11  14       29.69       28.87      8.69 o 
  -2  11  14        2.42        5.39      9.22 o 
  -1  11  14        0.40       -4.54      6.32 o 
   0  11  14       81.68      108.85     13.30 o 
   1  11  14       71.17      103.34     17.34 o 
   2  11  14        0.40        2.65      9.22 o 
  -7  12  14        1.10       12.84      9.67 o 
  -6  12  14        0.08        5.20      6.18 o 
  -5  12  14       10.32       15.01      7.36 o 
  -4  12  14        7.35       14.25      7.73 o 
  -3  12  14       15.72       13.32      7.88 o 
  -2  12  14        0.00       -5.85      5.85 o 
  -1  12  14       18.82       21.43      7.91 o 
   0  12  14       24.65       14.96     11.64 o 
   1  12  14        7.99       21.39     18.32 o 
   2  12  14       16.12       53.79     13.47 o 
  -6  13  14        2.88       20.25      8.26 o 
  -5  13  14        4.33       12.57      7.71 o 
  -4  13  14       30.58       36.65      8.58 o 
  -3  13  14       13.37       -0.83      9.03 o 
  -2  13  14        6.82        7.57      6.07 o 
  -1  13  14       13.28       -4.23     22.41 o 
   0  13  14        3.16        0.68     12.65 o 
   1  13  14       47.17       46.10     13.53 o 
  -5  14  14        9.59       17.86     11.98 o 
  -4  14  14        7.54       15.77      7.28 o 
  -3  14  14       16.74       18.38      8.70 o 
  -2  14  14       14.13        9.89     10.09 o 
  -1  14  14        7.20      -13.65     15.30 o 
   0  14  14       17.15        3.52     17.48 o 
  -9   0  15       11.80       22.09     15.75 o 
  -7   0  15       11.37       16.69     12.71 o 
  -5   0  15       25.63       45.34     13.97 o 
  -3   0  15        0.06        5.91      6.39 o 
  -1   0  15       23.64       43.39     10.81 o 
   1   0  15        7.81       16.78     12.07 o 
   3   0  15        7.08       -1.07     12.20 o 
  -9   1  15       98.53      126.01     18.66 o 
  -8   1  15       17.09       22.78     10.98 o 
  -7   1  15       18.50       21.69     10.37 o 
  -6   1  15        1.20        3.37     16.20 o 
  -5   1  15        0.87       -3.47      4.62 o 
  -4   1  15        0.93        2.80      4.12 o 
  -3   1  15      102.31       80.03      8.71 o 
  -2   1  15        0.10        5.67      7.53 o 
  -1   1  15      145.89      168.80     15.45 o 
   0   1  15        1.13        7.14      8.52 o 
   1   1  15       70.24       58.60     15.64 o 
   2   1  15        1.27       -0.52      7.75 o 
   3   1  15       28.12       29.93     10.83 o 
  -9   2  15       18.66       36.44     12.19 o 
  -8   2  15        0.29       -0.32      8.67 o 
  -7   2  15        2.27       -1.85     10.42 o 
  -6   2  15       16.53       15.62     10.96 o 
  -5   2  15        0.32        5.00      4.72 o 
  -4   2  15        2.80        1.61      4.18 o 
  -3   2  15        4.30        2.16      4.72 o 
  -2   2  15        3.96        7.75      5.15 o 
  -1   2  15       15.37       12.32      5.00 o 
   0   2  15        2.04       12.25      6.03 o 
   1   2  15       14.70       13.07      7.71 o 
   2   2  15       28.32       24.56      9.83 o 
   3   2  15        2.07       10.50      8.46 o 
  -9   3  15       53.66       90.47     30.24 o 
  -8   3  15       88.60      118.18     17.85 o 
  -7   3  15        0.82        2.53     15.99 o 
  -6   3  15       75.80       84.70     14.48 o 
  -5   3  15       17.07       38.28      6.74 o 
  -4   3  15       11.52       22.98      5.99 o 
  -3   3  15        6.33       10.32      7.87 o 
  -2   3  15        7.90       15.36      5.63 o 
  -1   3  15        0.36       -4.95      4.95 o 
   0   3  15       18.49       31.24      9.17 o 
   1   3  15        9.20       17.58     11.19 o 
   2   3  15        1.95       -2.78      8.01 o 
   3   3  15        3.14       -2.66      7.69 o 
  -8   4  15       31.38       41.48     12.65 o 
  -7   4  15       37.31       82.32     19.09 o 
  -6   4  15        0.13        2.23      8.54 o 
  -5   4  15        6.46       16.71      5.90 o 
  -4   4  15        0.00        1.40      6.52 o 
  -3   4  15        7.30       17.14      7.26 o 
  -2   4  15        0.11       11.47      5.32 o 
  -1   4  15       27.57       31.43      7.63 o 
   0   4  15        7.33       22.93      7.01 o 
   1   4  15       21.56       23.45      9.60 o 
   2   4  15        0.00        5.52      8.91 o 
   3   4  15        0.44        2.92     16.93 o 
  -8   5  15       35.23       49.74     12.01 o 
  -7   5  15       54.29       46.48     12.00 o 
  -6   5  15       80.79       96.95     11.64 o 
  -5   5  15       74.50       69.93      8.56 o 
  -4   5  15        2.01        7.60      5.41 o 
  -3   5  15        1.01        8.36      5.14 o 
  -2   5  15       19.88       24.00      8.63 o 
  -1   5  15       23.00       31.98      9.61 o 
   0   5  15        7.49       14.04      6.83 o 
   1   5  15      145.82      143.30     24.48 o 
   2   5  15        0.00       15.84     11.30 o 
   3   5  15       17.53       35.56     12.01 o 
  -8   6  15       11.85       14.41      9.79 o 
  -7   6  15       82.06       97.47     16.20 o 
  -6   6  15        0.03       12.45      6.35 o 
  -5   6  15        0.11        2.87      5.14 o 
  -4   6  15        7.44       14.83      9.57 o 
  -3   6  15        1.41        9.74      5.32 o 
  -2   6  15        3.98        7.52      6.09 o 
  -1   6  15       11.17       11.14      7.08 o 
   0   6  15        3.93        3.93      8.35 o 
   1   6  15       22.83       17.91     10.62 o 
   2   6  15        0.11        5.95      8.94 o 
   3   6  15       11.08       15.44      7.83 o 
  -8   7  15        7.62       11.74     13.31 o 
  -7   7  15       56.71       49.99     12.00 o 
  -6   7  15       45.25       64.28     13.58 o 
  -5   7  15       62.18       71.15     12.46 o 
  -4   7  15       12.36       14.17      5.70 o 
  -3   7  15        0.00       12.17      7.59 o 
  -2   7  15        1.82       11.31      6.57 o 
  -1   7  15        7.36       12.72      9.16 o 
   0   7  15        0.27       13.17      6.98 o 
   1   7  15       68.04      107.32     17.39 o 
   2   7  15        1.29       -7.16      9.63 o 
  -7   8  15       21.74       39.90     11.23 o 
  -6   8  15        3.97       -2.81      5.98 o 
  -5   8  15       15.76       29.65      7.00 o 
  -4   8  15        0.24        3.30      5.55 o 
  -3   8  15        5.14       10.03      6.07 o 
  -2   8  15        1.74        8.39      8.06 o 
  -1   8  15        3.99        7.42      6.61 o 
   0   8  15       60.11       73.66     11.37 o 
   1   8  15       18.14       19.68     11.60 o 
   2   8  15        7.45        7.69      9.83 o 
  -7   9  15        0.55       15.88      8.36 o 
  -6   9  15       20.20       20.78      8.39 o 
  -5   9  15       43.38       44.25     12.15 o 
  -4   9  15        3.85        3.24      8.07 o 
  -3   9  15        4.79       10.38     10.23 o 
  -2   9  15       17.97       12.92      9.13 o 
  -1   9  15        7.40       21.01      7.98 o 
   0   9  15       12.99       14.39      7.67 o 
   1   9  15        1.43        8.28     14.19 o 
  -6  10  15        1.11       -6.94      6.94 o 
  -5  10  15       36.65       51.10      9.65 o 
  -4  10  15       30.91       39.67      8.26 o 
  -3  10  15        1.71        0.26      6.84 o 
  -2  10  15        0.01        0.87      5.88 o 
  -1  10  15        8.41       17.23      7.92 o 
   0  10  15       50.43       50.62     10.95 o 
   1  10  15       19.58       32.52     15.58 o 
  -6  11  15       11.86        7.23     21.55 o 
  -5  11  15        9.50        3.41      7.49 o 
  -4  11  15       13.75       16.68      7.06 o 
  -3  11  15        9.55        7.39      9.79 o 
  -2  11  15        5.06        9.43     11.35 o 
  -1  11  15       65.29       74.60     11.98 o 
   0  11  15        1.56        8.80      7.08 o 
  -4  12  15       35.20       34.51      8.83 o 
  -3  12  15        5.35        0.27      7.20 o 
  -2  12  15        0.94       -2.41      9.04 o 
  -1  12  15        8.17       18.03      8.54 o 
  -6   0  16        1.10        1.20     13.40 o 
  -4   0  16       12.64       21.14     17.70 o 
  -2   0  16        5.55        4.09      6.74 o 
   0   0  16       75.62       67.92     17.55 o 
   2   0  16       17.08       27.82     12.20 o 
  -7   1  16       15.74       11.57     10.10 o 
  -6   1  16        0.06        2.34      9.77 o 
  -5   1  16        0.05        2.84      6.56 o 
  -4   1  16       10.26       17.24      5.49 o 
  -3   1  16        2.14       19.05      7.81 o 
  -2   1  16        1.01        4.37      6.47 o 
  -1   1  16       10.26       22.42      5.89 o 
   0   1  16        5.87       17.31     12.84 o 
   1   1  16       22.76       33.90     16.82 o 
   2   1  16        9.50        9.18     11.88 o 
  -7   2  16        0.02        9.20     10.57 o 
  -6   2  16        2.22       -6.10      8.64 o 
  -5   2  16        0.59        8.60      5.13 o 
  -4   2  16       20.30       16.49      6.06 o 
  -3   2  16        1.08        2.79      5.18 o 
  -2   2  16        3.63        9.50      5.79 o 
  -1   2  16        0.55        5.85      5.86 o 
   0   2  16       20.87       29.17      9.88 o 
   1   2  16        1.19       29.25     10.78 o 
   2   2  16        4.56       12.50     17.33 o 
  -7   3  16        2.53       -7.16      9.46 o 
  -6   3  16        6.21        1.78      7.70 o 
  -5   3  16        0.09        3.82      5.15 o 
  -4   3  16       14.59       26.11      6.40 o 
  -3   3  16        4.96       -0.94      4.84 o 
  -2   3  16       35.90       34.03      7.46 o 
  -1   3  16       16.34       21.92      6.78 o 
   0   3  16       30.35       34.49     10.71 o 
   1   3  16       51.22       64.16     21.51 o 
   2   3  16        2.11       -3.52     13.50 o 
  -7   4  16        0.07        8.03      8.25 o 
  -6   4  16        4.35        3.23      8.44 o 
  -5   4  16        0.23        7.79      8.43 o 
  -4   4  16        8.69       11.06      6.04 o 
  -3   4  16       15.60       16.95      6.22 o 
  -2   4  16        0.01        7.49      5.56 o 
  -1   4  16        0.28        0.39      5.54 o 
   0   4  16        5.30        7.69      7.03 o 
   1   4  16        3.72        1.74      9.81 o 
  -7   5  16        1.81       10.81      8.48 o 
  -6   5  16        2.39        8.63      7.50 o 
  -5   5  16        3.75       15.45      6.38 o 
  -4   5  16        4.05       11.47      5.60 o 
  -3   5  16        0.01        0.36      5.22 o 
  -2   5  16       24.14       22.54      7.09 o 
  -1   5  16        0.18        0.37      5.43 o 
   0   5  16       24.22       12.20      9.11 o 
   1   5  16        5.90        7.23     10.79 o 
  -6   6  16       59.81       68.05     27.65 o 
  -5   6  16        1.30       -3.60      5.27 o 
  -4   6  16        1.24       11.65      6.18 o 
  -3   6  16        0.32        4.84      5.94 o 
  -2   6  16       20.84       18.90     11.28 o 
  -1   6  16       10.93       33.64      9.55 o 
   0   6  16       13.82       -0.33      9.03 o 
   1   6  16        4.81        3.30     13.61 o 
  -6   7  16       38.59       27.98     11.64 o 
  -5   7  16        2.70        7.87      8.66 o 
  -4   7  16       29.52       42.30      8.66 o 
  -3   7  16        0.48       -1.01      8.96 o 
  -2   7  16        4.59        4.43      8.00 o 
  -1   7  16       14.99       11.43     10.61 o 
   0   7  16       17.89       20.82      8.54 o 
  -5   8  16        5.51       10.87      9.25 o 
  -4   8  16        0.37        3.07      6.15 o 
  -3   8  16       17.41       16.82     10.59 o 
  -2   8  16        4.23        3.80      6.42 o 
  -1   8  16        0.26        1.01      9.22 o 
   0   8  16        4.32       13.01      7.21 o 
  -5   9  16       18.71       33.60     19.09 o 
  -4   9  16      132.21      140.00     13.05 o 
  -3   9  16       11.18       16.96      7.47 o 
  -2   9  16       23.85       19.92     10.88 o 
  -1   9  16       15.01       15.90      8.01 o 
  -5   0  17        1.21       19.09      9.68 o 
  -3   0  17       64.33       81.16     13.07 o 
  -1   0  17       12.67       32.49     13.27 o 
  -5   1  17       11.40       22.46      9.52 o 
  -4   1  17        0.08       11.73      6.99 o 
  -3   1  17        0.93        6.84      5.81 o 
  -2   1  17        4.93       21.50     11.35 o 
  -1   1  17       14.35       21.34      7.47 o 
  -5   2  17        1.34        6.46      5.50 o 
  -4   2  17       14.93       26.33     10.93 o 
  -3   2  17       35.26       54.07      9.05 o 
  -2   2  17        1.47        8.53      6.80 o 
  -1   2  17        0.42        6.67      7.06 o 
  -5   3  17       55.18       82.00     12.12 o 
  -4   3  17        0.41        8.51      5.79 o 
  -3   3  17       16.84       23.82      6.99 o 
  -2   3  17        2.99        4.34      6.75 o 
  -1   3  17        1.30       14.46      6.87 o 
  -4   4  17        5.77        4.47      6.10 o 
  -3   4  17        1.33       14.22      6.63 o 
  -2   4  17        4.06       16.24      6.84 o 
  -1   4  17        0.00        0.13      9.67 o 
  -4   5  17       10.77       22.15      6.87 o 
  -3   5  17        0.68        1.47      6.37 o 
  -2   5  17        0.00        5.72      9.59 o 
                                                 
